# Supplementary material for: THUNDER: A reference-free deconvolution method to infer cell type proportions from bulk Hi-C data
Source: PLoS Genet. 2022 Mar 8;18(3):e1010102. doi: 10.1371/journal.pgen.1010102 (PMC8932604; doi:10.1371/journal.pgen.1010102)
Supplement: S1 Table — (XLSX) [file pgen.1010102.s001.xlsx]

## Sheet: S1 Table
S1 Table. Mixing Proportions for GM12878, HAP1, and HeLa Simulations.
Sample Number	GM12878	HAP1	HeLa
1	1	0	0
2	0	1	0
3	0	0	1
4	0.7	0.25	0.05
5	0.7	0.05	0.25
6	0.05	0.7	0.25
7	0.05	0.25	0.7
8	0.25	0.05	0.7
9	0.25	0.7	0.05
10	0.45	0.45	0.1
11	0.45	0.1	0.45
12	0.1	0.45	0.45
