# Supplementary material for: THUNDER: A reference-free deconvolution method to infer cell type proportions from bulk Hi-C data
Source: PLoS Genet. 2022 Mar 8;18(3):e1010102. doi: 10.1371/journal.pgen.1010102 (PMC8932604; doi:10.1371/journal.pgen.1010102)
Supplement: S2 Table — (XLSX) [file pgen.1010102.s002.xlsx]

## Sheet: S2 Table
Sample Number	ODC	Astro	MG	Endo	OPC	NeuronMix
1	1	0	0	0	0	0
2	0	1	0	0	0	0
3	0	0	1	0	0	0
4	0	0	0	1	0	0
5	0	0	0	0	1	0
6	0	0	0	0	0	1
7	0.492754	0.101449	0.101449	0.101449	0.101449	0.101449
8	0.101449	0.492754	0.101449	0.101449	0.101449	0.101449
9	0.101449	0.101449	0.492754	0.101449	0.101449	0.101449
10	0.101449	0.101449	0.101449	0.492754	0.101449	0.101449
11	0.101449	0.101449	0.101449	0.101449	0.492754	0.101449
12	0.101449	0.101449	0.101449	0.101449	0.101449	0.492754
13	0	0.2	0.2	0.2	0.2	0.2
14	0.2	0	0.2	0.2	0.2	0.2
15	0.2	0.2	0	0.2	0.2	0.2
16	0.2	0.2	0.2	0	0.2	0.2
17	0.2	0.2	0.2	0.2	0	0.2
18	0.2	0.2	0.2	0.2	0.2	0
