# Supplementary material for: THUNDER: A reference-free deconvolution method to infer cell type proportions from bulk Hi-C data
Source: PLoS Genet. 2022 Mar 8;18(3):e1010102. doi: 10.1371/journal.pgen.1010102 (PMC8932604; doi:10.1371/journal.pgen.1010102)
Supplement: S3 Table — (XLSX) [file pgen.1010102.s003.xlsx]

## Sheet: S3 Table
S3 Table. THUNDER estimated cell type profiles from cortex tissue Hi-C deconvolution.
feature_number	chr	start_pos	end_pos	Astro_enhancer	Astro_CTS_genes	Neuron_enhancer	Neuron_CTS_genes	MG_enhancer	MG_CTS_genes	ODC_enhancer	ODC_CTS_genes		Values are the number of each feature contained in the THUNDER bins.
1	10	100000000	100999999	17	1	26	0	3	0	13	0
1	10	104000000	104999999	81	4	66	0	57	1	50	0
1	10	107000000	107999999	9	0	37	0	1	0	7	0
1	10	114000000	114999999	93	1	22	0	15	1	35	0
1	10	11000000	11999999	89	0	152	0	62	1	9	0
1	10	122000000	122999999	20	0	13	0	11	0	43	0
1	10	135000000	135999999	9	1	37	1	17	1	14	0		Abbreviation	Definition
1	10	16000000	16999999	6	0	37	0	0	0	3	0		Astro	Astrocytes
1	10	21000000	21999999	69	1	53	0	10	0	9	0		CTS	Cell type specific
1	10	23000000	23999999	14	0	24	1	27	1	51	1		MG	Microglia
1	10	30000000	30999999	4	0	44	0	34	1	5	0		ODC	Oligodendrocyte
1	10	31000000	31999999	44	0	37	0	28	0	19	0
1	10	32000000	32999999	26	0	25	0	31	1	20	2
1	10	34000000	34999999	18	0	21	0	2	0	2	0
1	10	37000000	37999999	10	0	8	0	0	0	2	0
1	10	42000000	42999999	1	0	1	0	0	0	1	0
1	10	4000000	4999999	7	0	50	0	46	0	5	0
1	10	49000000	49999999	20	0	61	0	38	2	40	0
1	10	55000000	55999999	0	0	3	0	1	0	1	0
1	10	56000000	56999999	5	0	0	0	0	0	4	0
1	10	59000000	59999999	9	0	11	0	0	0	9	0
1	10	62000000	62999999	2	0	127	1	9	0	124	1
1	10	64000000	64999999	7	0	41	0	36	3	23	1
1	10	67000000	67999999	1	0	14	0	0	0	3	0
1	10	7000000	7999999	55	0	31	0	54	1	26	0
1	10	90000000	90999999	19	0	57	0	63	5	9	0
1	10	97000000	97999999	71	2	87	0	37	1	12	0
1	1	103000000	103999999	2	0	9	0	0	0	4	0
1	1	105000000	105999999	0	0	10	0	2	0	0	0
1	1	106000000	106999999	0	0	9	0	0	0	0	0
1	11	105000000	105999999	15	0	53	2	4	0	33	0
1	11	106000000	106999999	5	0	62	1	0	0	6	0
1	11	107000000	107999999	8	0	45	1	6	1	7	0
1	1	110000000	110999999	68	5	86	2	51	3	43	0
1	11	110000000	110999999	14	0	46	1	11	0	30	1
1	11	111000000	111999999	49	1	97	0	10	0	65	3
1	11	115000000	115999999	102	1	43	0	9	0	15	0
1	1	111000000	111999999	17	1	59	2	24	2	27	0
1	11	120000000	120999999	61	2	75	0	4	0	34	1
1	11	122000000	122999999	30	0	112	1	32	1	63	0
1	11	12000000	12999999	70	3	133	2	8	0	20	0
1	11	129000000	129999999	23	1	33	1	27	0	6	0
1	11	132000000	132999999	10	0	168	0	4	0	16	0
1	1	113000000	113999999	35	1	34	1	24	2	37	0
1	11	15000000	15999999	28	0	24	0	7	0	12	0
1	11	2000000	2999999	20	1	32	0	32	0	33	1
1	11	31000000	31999999	19	2	6	1	0	0	4	0
1	11	32000000	32999999	12	1	7	0	8	1	3	0
1	1	143000000	143999999	0	0	1	0	31	1	0	0
1	1	148000000	148999999	5	1	7	0	5	0	3	0
1	11	48000000	48999999	26	0	30	0	31	1	35	0
1	1	149000000	149999999	24	0	20	1	71	1	27	1
1	11	51000000	51999999	0	0	1	0	0	0	0	0
1	1	152000000	152999999	3	0	7	0	12	1	8	0
1	11	57000000	57999999	55	2	96	2	29	3	27	2
1	11	58000000	58999999	13	0	28	0	13	3	17	0
1	1	15000000	15999999	40	0	87	0	44	2	51	0
1	1	159000000	159999999	5	1	48	1	24	2	8	0
1	11	59000000	59999999	7	0	35	0	20	4	9	0
1	1	162000000	162999999	17	1	104	1	7	0	19	0
1	11	62000000	62999999	79	7	63	2	38	1	50	0
1	11	65000000	65999999	69	2	96	0	76	1	76	0
1	1	169000000	169999999	13	1	63	1	21	3	34	1
1	1	170000000	170999999	10	0	20	1	0	0	15	1
1	11	70000000	70999999	52	1	152	1	5	0	24	0
1	1	171000000	171999999	42	0	19	2	12	1	53	0
1	11	71000000	71999999	48	3	37	0	27	2	48	0
1	1	174000000	174999999	7	0	79	0	12	0	30	0
1	1	177000000	177999999	55	1	121	0	3	0	26	0
1	1	181000000	181999999	14	0	119	1	19	2	16	0
1	11	84000000	84999999	5	0	123	0	2	0	22	0
1	11	88000000	88999999	6	0	45	1	15	1	9	0
1	1	189000000	189999999	0	0	7	0	0	0	0	0
1	1	191000000	191999999	2	0	20	0	3	0	1	0
1	11	91000000	91999999	6	0	26	0	0	0	4	0
1	11	95000000	95999999	43	0	59	0	37	0	53	1
1	1	198000000	198999999	13	0	51	0	39	1	35	1
1	1	19000000	19999999	88	1	112	0	33	1	46	0
1	1	200000000	200999999	44	0	33	1	15	1	62	1
1	1	201000000	201999999	104	4	138	1	15	1	81	2
1	1	202000000	202999999	34	2	39	2	11	0	44	0
1	1	208000000	208999999	64	1	121	0	28	0	19	0
1	12	0	999999	20	0	52	0	31	0	61	2
1	12	9000000	9999999	5	0	8	0	28	5	14	0
1	12	105000000	105999999	45	1	57	1	42	2	53	0
1	12	108000000	108999999	10	0	104	2	29	2	7	0
1	12	111000000	111999999	27	1	84	0	44	3	22	0
1	12	114000000	114999999	12	0	24	0	6	0	20	0
1	12	11000000	11999999	16	0	57	2	34	1	44	0
1	12	130000000	130999999	8	0	95	1	0	0	13	0
1	12	131000000	131999999	12	0	148	1	5	0	15	0
1	1	214000000	214999999	6	0	51	2	8	0	23	1
1	1	215000000	215999999	3	1	13	1	0	0	5	1
1	12	19000000	19999999	7	0	78	1	2	0	21	0
1	1	220000000	220999999	29	1	36	2	3	0	8	0
1	1	222000000	222999999	5	0	26	0	17	2	13	0
1	12	23000000	23999999	14	0	35	0	2	0	5	0
1	12	24000000	24999999	59	1	21	0	3	0	15	0
1	12	25000000	25999999	12	0	16	0	36	2	7	0
1	12	26000000	26999999	70	2	16	0	114	2	44	0
1	12	28000000	28999999	2	0	15	1	1	0	4	0
1	12	2000000	2999999	18	1	136	1	11	0	23	0
1	12	29000000	29999999	3	0	39	2	13	1	7	0
1	1	232000000	232999999	8	0	61	0	26	1	20	0
1	1	233000000	233999999	16	0	87	1	13	0	9	1
1	12	33000000	33999999	0	0	18	2	0	0	0	0
1	12	34000000	34999999	0	0	14	0	2	0	0	0
1	1	238000000	238999999	6	0	22	0	2	0	4	0
1	12	38000000	38999999	4	0	8	0	1	0	1	0
1	1	239000000	239999999	0	0	123	1	0	0	7	0
1	1	241000000	241999999	4	0	145	2	5	0	7	0
1	1	249000000	249999999	3	0	15	0	7	0	10	0
1	12	50000000	50999999	49	2	97	2	53	1	94	2
1	12	55000000	55999999	0	0	17	0	1	0	7	0
1	12	56000000	56999999	73	5	65	3	52	6	47	1
1	1	25000000	25999999	17	0	63	0	31	0	54	1
1	12	5000000	5999999	2	0	19	0	2	0	8	0
1	12	62000000	62999999	2	0	50	0	9	1	15	0
1	12	64000000	64999999	28	0	30	0	30	3	33	0
1	12	67000000	67999999	5	0	79	1	3	0	4	0
1	12	72000000	72999999	0	0	28	1	12	1	12	0
1	12	73000000	73999999	0	0	21	0	11	0	0	0
1	12	74000000	74999999	1	0	17	1	0	0	8	0
1	12	77000000	77999999	20	1	66	0	0	1	5	0
1	1	27000000	27999999	101	0	96	2	79	2	56	0
1	12	79000000	79999999	6	0	240	1	0	0	3	0
1	12	82000000	82999999	5	0	20	1	8	1	8	1
1	12	86000000	86999999	29	0	6	0	0	0	0	0
1	1	28000000	28999999	20	0	56	1	69	2	46	0
1	12	89000000	89999999	14	0	83	0	28	2	17	0
1	12	92000000	92999999	7	0	27	0	36	1	10	0
1	12	95000000	95999999	29	1	26	1	30	1	24	1
1	1	2000000	2999999	70	2	115	0	39	1	58	0
1	1	29000000	29999999	11	0	54	0	12	2	11	0
1	13	103000000	103999999	4	0	48	3	7	1	20	0
1	13	104000000	104999999	0	0	16	0	0	0	1	0
1	13	115000000	115999999	5	0	3	0	2	0	5	0
1	13	19000000	19999999	0	0	2	0	0	0	0	0
1	13	24000000	24999999	46	0	28	0	21	1	78	0
1	13	25000000	25999999	23	0	33	1	7	2	44	0
1	13	29000000	29999999	2	0	47	1	31	1	5	0
1	13	30000000	30999999	17	0	50	0	21	0	31	0
1	13	33000000	33999999	36	0	83	1	19	0	38	1
1	13	37000000	37999999	4	0	40	2	1	0	7	0
1	13	41000000	41999999	46	1	18	1	30	1	29	0
1	13	51000000	51999999	14	0	56	0	37	1	37	1
1	13	58000000	58999999	2	1	16	0	0	0	17	0
1	1	35000000	35999999	17	0	45	0	16	1	22	0
1	13	62000000	62999999	1	0	18	0	1	0	2	0
1	13	64000000	64999999	0	0	0	0	0	0	0	0
1	13	69000000	69999999	0	0	5	0	0	0	0	0
1	13	72000000	72999999	0	0	11	0	2	0	2	0
1	13	79000000	79999999	0	0	17	0	1	0	2	0
1	13	83000000	83999999	0	0	14	0	0	0	8	0
1	13	90000000	90999999	4	0	3	0	0	0	1	0
1	1	40000000	40999999	28	1	94	1	59	5	46	1
1	14	103000000	103999999	64	1	79	0	33	3	64	0
1	14	104000000	104999999	43	2	97	1	12	0	24	0
1	1	41000000	41999999	31	0	95	1	10	0	36	0
1	14	20000000	20999999	13	0	2	1	31	1	5	0
1	1	43000000	43999999	23	2	56	0	36	1	63	2
1	14	40000000	40999999	3	0	37	0	6	0	0	0
1	14	44000000	44999999	0	0	10	0	0	0	1	0
1	14	50000000	50999999	21	0	52	2	31	2	45	3
1	14	57000000	57999999	0	0	8	0	1	0	7	0
1	14	59000000	59999999	31	0	100	2	31	0	9	0
1	14	60000000	60999999	11	0	46	1	9	0	11	0
1	14	63000000	63999999	33	1	34	1	3	0	11	0
1	14	65000000	65999999	52	0	53	1	28	0	102	3
1	14	90000000	90999999	32	1	66	1	37	2	56	0
1	14	91000000	91999999	94	0	129	0	41	0	57	0
1	14	93000000	93999999	37	1	99	2	68	2	38	0
1	14	94000000	94999999	21	2	54	2	15	1	33	1
1	14	98000000	98999999	1	0	7	0	2	0	2	0
1	1	4000000	4999999	9	0	86	1	0	0	29	0
1	1	49000000	49999999	6	0	93	0	2	0	4	0
1	15	101000000	101999999	48	0	45	0	42	2	31	1
1	1	51000000	51999999	37	0	26	1	17	0	56	1
1	15	23000000	23999999	4	0	19	2	2	1	16	1
1	15	25000000	25999999	19	0	85	1	0	0	4	0
1	15	31000000	31999999	40	1	71	0	25	0	73	1
1	1	53000000	53999999	34	3	66	2	17	0	16	0
1	15	72000000	72999999	19	0	50	0	18	0	20	0
1	1	58000000	58999999	2	0	60	0	0	0	7	0
1	15	96000000	96999999	0	0	19	1	3	0	3	0
1	1	60000000	60999999	55	1	25	1	14	0	16	1
1	16	22000000	22999999	28	0	72	1	10	0	11	0
1	16	23000000	23999999	20	1	104	2	25	1	23	1
1	16	24000000	24999999	36	0	165	1	2	0	35	1
1	1	62000000	62999999	12	0	19	0	2	0	10	0
1	16	32000000	32999999	0	0	0	0	0	0	1	0
1	1	65000000	65999999	81	3	67	1	13	0	47	1
1	16	70000000	70999999	42	1	72	0	20	1	38	0
1	16	80000000	80999999	10	0	22	1	2	0	7	0
1	16	90000000	90999999	9	0	24	0	12	0	8	0
1	1	70000000	70999999	11	1	100	2	1	0	39	0
1	1	71000000	71999999	0	0	42	0	0	0	7	0
1	17	22000000	22999999	0	0	0	0	0	0	0	0
1	17	30000000	30999999	52	0	83	1	17	1	45	0
1	17	37000000	37999999	46	3	119	0	47	3	22	0
1	17	43000000	43999999	54	1	123	0	34	0	55	0
1	17	48000000	48999999	52	3	106	0	29	1	49	1
1	1	74000000	74999999	4	0	51	0	0	0	5	0
1	17	50000000	50999999	3	0	15	0	0	0	4	1
1	17	52000000	52999999	0	0	57	0	0	0	1	0
1	17	54000000	54999999	22	0	14	1	6	0	0	0
1	17	60000000	60999999	16	0	44	0	12	0	23	0
1	17	63000000	63999999	69	0	78	0	24	1	16	0
1	17	64000000	64999999	104	2	100	0	27	0	65	1
1	17	79000000	79999999	73	3	113	0	44	0	80	1
1	17	81000000	81999999	9	0	5	0	10	0	1	0
1	1	80000000	80999999	1	0	24	0	1	0	0	0
1	18	14000000	14999999	1	0	15	1	0	0	3	0
1	18	21000000	21999999	27	1	106	2	30	1	44	2
1	1	82000000	82999999	0	0	33	0	0	0	0	0
1	18	30000000	30999999	18	0	26	0	4	0	15	0
1	18	35000000	35999999	30	0	71	1	0	0	5	0
1	1	83000000	83999999	0	0	18	0	0	0	5	0
1	18	43000000	43999999	10	1	38	1	11	1	6	0
1	18	67000000	67999999	3	0	45	1	28	3	13	0
1	18	77000000	77999999	31	1	55	0	36	1	49	0
1	18	7000000	7999999	27	1	25	1	9	0	8	0
1	18	8000000	8999999	22	0	75	0	17	0	18	0
1	1	89000000	89999999	22	0	16	1	21	6	12	0
1	1	90000000	90999999	18	0	39	0	32	1	73	2
1	19	28000000	28999999	2	0	17	0	0	0	10	0
1	1	92000000	92999999	46	1	65	1	2	0	5	0
1	19	6000000	6999999	46	3	69	0	53	4	32	1
1	1	97000000	97999999	3	0	28	0	4	0	34	0
1	20	15000000	15999999	0	0	70	0	0	0	11	0
1	20	16000000	16999999	4	0	99	0	12	1	11	0
1	20	31000000	31999999	25	0	63	0	24	1	37	0
1	20	33000000	33999999	31	0	85	1	20	1	96	2
1	20	39000000	39999999	50	2	58	0	40	2	36	0
1	20	50000000	50999999	19	0	70	1	22	1	24	1
1	20	8000000	8999999	18	1	124	2	4	0	2	0
1	2	100000000	100999999	25	0	84	2	26	0	13	0
1	2	106000000	106999999	15	0	98	0	27	1	9	0
1	2	107000000	107999999	11	0	79	0	2	1	4	0
1	2	108000000	108999999	10	1	13	0	2	1	6	0
1	2	109000000	109999999	51	0	77	0	46	3	19	0
1	2	110000000	110999999	19	0	45	0	13	0	6	0
1	2	111000000	111999999	0	0	9	0	1	1	8	0
1	21	11000000	11999999	0	0	0	0	0	0	0	0
1	2	112000000	112999999	39	1	20	1	50	2	2	0
1	2	114000000	114999999	11	0	22	0	29	2	7	0
1	2	115000000	115999999	8	0	60	1	0	0	10	0
1	2	118000000	118999999	2	0	19	0	9	0	10	0
1	2	124000000	124999999	0	0	5	1	0	0	4	0
1	2	128000000	128999999	29	0	27	0	25	1	33	1
1	2	133000000	133999999	24	1	6	1	24	0	15	0
1	2	134000000	134999999	31	0	33	0	20	0	41	0
1	2	137000000	137999999	2	0	7	1	7	0	0	0
1	21	37000000	37999999	19	1	36	0	36	1	29	1
1	2	139000000	139999999	1	0	28	1	4	0	2	0
1	2	141000000	141999999	8	0	19	0	5	0	11	0
1	2	143000000	143999999	3	0	35	0	11	2	1	0
1	2	147000000	147999999	1	0	18	0	2	0	5	0
1	2	149000000	149999999	17	0	66	2	4	0	33	1
1	2	151000000	151999999	6	0	18	1	0	0	3	0
1	2	152000000	152999999	10	0	78	1	42	3	9	1
1	2	155000000	155999999	0	0	46	1	0	0	6	0
1	2	15000000	15999999	1	0	58	0	1	0	14	0
1	2	161000000	161999999	3	0	13	0	20	2	10	0
1	2	162000000	162999999	2	0	61	2	7	1	8	0
1	2	164000000	164999999	31	0	8	0	0	0	20	0
1	2	165000000	165999999	2	0	17	1	0	0	9	0
1	2	167000000	167999999	0	0	4	2	0	0	4	0
1	2	172000000	172999999	15	1	57	2	10	1	29	1
1	2	173000000	173999999	35	1	100	1	15	1	11	1
1	2	174000000	174999999	11	0	17	0	16	1	6	0
1	2	177000000	177999999	9	0	40	1	0	0	18	1
1	2	182000000	182999999	3	0	31	1	7	0	10	0
1	2	184000000	184999999	0	0	30	0	0	0	7	0
1	2	186000000	186999999	1	0	7	0	3	0	2	0
1	2	188000000	188999999	4	0	31	0	0	0	10	1
1	2	189000000	189999999	0	0	31	1	0	0	1	0
1	2	192000000	192999999	0	0	48	2	15	0	19	0
1	2	193000000	193999999	0	0	18	1	0	0	27	1
1	2	195000000	195999999	1	0	21	0	0	0	2	0
1	2	19000000	19999999	1	0	19	0	3	0	4	0
1	2	204000000	204999999	20	1	68	0	41	3	12	0
1	2	207000000	207999999	12	0	87	2	7	1	29	1
1	2	209000000	209999999	16	0	26	2	8	0	12	0
1	2	211000000	211999999	3	0	30	1	0	0	32	0
1	2	216000000	216999999	30	0	23	0	17	0	22	0
1	2	217000000	217999999	12	0	112	2	18	0	10	1
1	2	220000000	220999999	44	3	137	1	13	1	25	0
1	2	221000000	221999999	3	0	58	0	0	0	3	0
1	2	222000000	222999999	18	1	69	1	0	0	5	0
1	2	224000000	224999999	42	1	47	1	3	0	22	0
1	2	226000000	226999999	1	0	62	1	4	0	2	0
1	2	227000000	227999999	18	0	13	0	9	0	10	0
1	2	228000000	228999999	12	0	30	0	17	1	27	0
1	2	229000000	229999999	2	0	20	1	0	0	4	0
1	2	230000000	230999999	30	1	65	3	26	0	60	1
1	2	231000000	231999999	26	2	41	0	52	5	16	0
1	22	33000000	33999999	35	1	77	1	8	0	23	0
1	2	235000000	235999999	35	0	75	1	15	0	42	1
1	2	239000000	239999999	18	0	78	0	11	1	26	0
1	22	46000000	46999999	66	2	97	1	42	0	43	0
1	2	25000000	25999999	75	1	115	0	50	0	72	0
1	2	35000000	35999999	6	0	14	0	4	0	2	0
1	2	38000000	38999999	21	0	89	0	25	0	6	0
1	2	40000000	40999999	9	0	105	1	30	2	9	0
1	2	42000000	42999999	21	0	100	1	32	1	18	0
1	2	48000000	48999999	29	0	64	0	32	1	62	2
1	2	4000000	4999999	0	0	7	0	0	0	1	0
1	2	53000000	53999999	24	0	45	0	5	0	13	0
1	2	63000000	63999999	7	1	13	1	0	0	7	0
1	2	64000000	64999999	37	1	52	1	62	2	58	1
1	2	65000000	65999999	74	2	111	0	41	3	23	0
1	2	71000000	71999999	17	1	23	0	24	1	45	2
1	2	75000000	75999999	6	0	14	1	15	1	11	1
1	2	7000000	7999999	14	0	124	0	6	1	46	1
1	2	79000000	79999999	33	1	52	0	0	0	2	0
1	2	80000000	80999999	15	0	97	0	0	0	18	0
1	2	82000000	82999999	0	0	7	0	0	0	3	0
1	2	87000000	87999999	1	0	3	0	5	0	1	0
1	2	90000000	90999999	0	0	0	0	1	0	1	0
1	2	92000000	92999999	0	0	0	0	0	0	0	0
1	2	96000000	96999999	16	1	39	0	26	1	38	0
1	3	0	999999	21	1	65	1	1	0	15	0
1	3	100000000	100999999	3	0	21	2	4	0	7	0
1	3	101000000	101999999	7	0	19	0	26	1	25	1
1	3	103000000	103999999	0	0	14	0	0	0	0	0
1	3	105000000	105999999	17	0	9	0	16	0	57	0
1	3	107000000	107999999	6	0	72	1	13	0	59	1
1	3	108000000	108999999	4	0	44	0	6	1	7	0
1	3	112000000	112999999	46	1	38	1	15	0	30	1
1	3	114000000	114999999	95	1	14	0	6	0	80	0
1	3	116000000	116999999	70	1	46	1	9	0	37	0
1	3	117000000	117999999	96	0	41	0	4	0	34	0
1	3	121000000	121999999	21	1	28	0	40	5	0	0
1	3	125000000	125999999	68	1	57	0	7	1	16	0
1	3	12000000	12999999	26	0	119	1	37	1	29	2
1	3	131000000	131999999	2	0	65	0	7	0	1	1
1	3	134000000	134999999	65	1	48	1	7	0	38	1
1	3	137000000	137999999	4	0	2	0	5	0	5	0
1	3	147000000	147999999	14	0	5	0	2	0	10	0
1	3	14000000	14999999	10	0	88	0	15	0	28	0
1	3	152000000	152999999	28	1	32	0	33	1	49	0
1	3	154000000	154999999	1	0	3	0	4	0	1	0
1	3	157000000	157999999	1	0	6	0	0	0	2	0
1	3	158000000	158999999	1	0	57	0	14	1	3	0
1	3	15000000	15999999	18	0	64	2	19	0	79	2
1	3	166000000	166999999	0	0	5	0	0	0	0	0
1	3	16000000	16999999	27	0	128	0	33	1	27	0
1	3	169000000	169999999	6	1	24	0	9	1	8	0
1	3	170000000	170999999	71	0	59	1	11	2	92	1
1	3	173000000	173999999	3	0	46	1	0	0	33	1
1	3	175000000	175999999	1	0	9	0	0	0	7	0
1	3	180000000	180999999	7	0	47	0	4	0	16	0
1	3	18000000	18999999	1	0	81	0	7	0	11	0
1	3	191000000	191999999	1	0	44	0	14	1	16	0
1	3	19000000	19999999	2	0	8	0	3	0	30	1
1	3	23000000	23999999	14	0	19	0	23	0	48	0
1	3	27000000	27999999	1	0	28	1	27	1	5	0
1	3	30000000	30999999	1	0	6	0	27	1	5	0
1	3	36000000	36999999	4	0	29	1	8	0	0	0
1	3	37000000	37999999	43	1	113	1	30	1	37	0
1	3	39000000	39999999	21	1	55	0	24	3	37	2
1	3	47000000	47999999	91	2	76	0	32	1	59	1
1	3	48000000	48999999	56	4	60	0	37	0	65	1
1	3	52000000	52999999	38	1	105	0	65	4	56	1
1	3	56000000	56999999	8	0	147	2	12	0	20	0
1	3	57000000	57999999	19	1	19	1	11	0	25	1
1	3	59000000	59999999	2	0	34	0	9	0	10	0
1	3	62000000	62999999	21	1	96	2	0	0	6	0
1	3	68000000	68999999	16	0	39	0	0	0	4	0
1	3	73000000	73999999	54	1	78	0	2	1	27	0
1	3	81000000	81999999	3	0	25	0	9	1	2	0
1	3	89000000	89999999	2	0	17	1	0	0	2	0
1	3	90000000	90999999	0	0	7	0	5	0	3	0
1	3	93000000	93999999	21	0	18	0	3	1	1	0
1	3	94000000	94999999	1	0	9	0	0	0	1	0
1	3	96000000	96999999	0	0	25	1	0	0	0	0
1	4	0	999999	15	0	76	0	15	1	34	1
1	4	9000000	9999999	8	0	37	0	10	0	5	0
1	4	101000000	101999999	14	1	50	0	1	0	1	0
1	4	105000000	105999999	2	0	15	1	5	0	16	0
1	4	107000000	107999999	1	0	7	0	4	0	0	0
1	4	109000000	109999999	22	0	4	0	1	0	4	1
1	4	114000000	114999999	28	0	64	1	16	0	34	0
1	4	115000000	115999999	1	0	4	0	2	0	41	1
1	4	117000000	117999999	0	0	6	0	0	0	2	0
1	4	118000000	118999999	1	0	48	1	0	0	4	1
1	4	11000000	11999999	0	0	23	0	29	1	1	0
1	4	119000000	119999999	4	0	60	0	7	1	2	0
1	4	123000000	123999999	27	2	3	0	9	0	10	0
1	4	127000000	127999999	3	0	4	0	0	0	2	0
1	4	131000000	131999999	5	0	5	0	2	0	1	0
1	4	132000000	132999999	0	0	11	0	1	0	1	0
1	4	133000000	133999999	0	0	4	0	0	0	7	0
1	4	134000000	134999999	16	1	24	1	0	0	9	0
1	4	137000000	137999999	0	0	3	0	0	0	2	0
1	4	139000000	139999999	43	1	47	0	5	0	13	0
1	4	142000000	142999999	3	0	14	1	12	0	2	0
1	4	143000000	143999999	8	1	17	1	4	0	0	0
1	4	144000000	144999999	12	0	29	1	5	0	41	1
1	4	151000000	151999999	59	1	36	0	2	1	8	0
1	4	153000000	153999999	13	0	79	1	17	1	8	0
1	4	159000000	159999999	15	1	103	2	26	1	28	1
1	4	163000000	163999999	2	0	39	1	8	0	2	0
1	4	166000000	166999999	41	2	62	1	5	0	11	1
1	4	168000000	168999999	0	0	9	1	0	0	26	1
1	4	169000000	169999999	39	1	12	0	17	2	15	0
1	4	170000000	170999999	70	2	40	0	7	0	52	1
1	4	171000000	171999999	1	1	9	0	0	0	0	0
1	4	172000000	172999999	0	0	5	1	0	0	0	0
1	4	176000000	176999999	105	2	136	1	0	0	21	0
1	4	177000000	177999999	5	0	28	0	1	0	7	0
1	4	17000000	17999999	12	0	69	0	6	0	35	2
1	4	179000000	179999999	0	0	1	0	0	0	2	0
1	4	182000000	182999999	2	0	26	0	14	0	2	0
1	4	184000000	184999999	18	0	48	1	16	0	28	0
1	4	185000000	185999999	54	0	33	0	71	1	63	2
1	4	18000000	18999999	0	0	6	0	1	0	3	0
1	4	1000000	1999999	57	3	49	0	35	0	43	0
1	4	20000000	20999999	1	0	21	1	15	0	12	0
1	4	23000000	23999999	23	1	24	0	1	0	2	0
1	4	26000000	26999999	23	0	16	0	35	0	64	1
1	4	28000000	28999999	0	0	22	0	2	0	3	0
1	4	31000000	31999999	1	0	13	0	0	0	3	0
1	4	32000000	32999999	4	0	0	0	0	0	0	0
1	4	36000000	36999999	32	0	74	0	8	0	58	1
1	4	37000000	37999999	22	0	53	0	32	4	5	0
1	4	45000000	45999999	6	0	18	0	0	0	1	0
1	4	4000000	4999999	40	0	24	0	7	1	18	0
1	4	49000000	49999999	0	0	0	0	0	0	0	0
1	4	52000000	52999999	8	0	9	1	2	0	6	1
1	4	54000000	54999999	10	0	43	1	1	0	22	0
1	4	56000000	56999999	10	0	20	1	7	0	33	1
1	4	57000000	57999999	69	3	49	1	12	1	10	0
1	4	58000000	58999999	10	0	23	0	5	0	9	0
1	4	59000000	59999999	0	0	11	0	0	0	0	0
1	4	60000000	60999999	0	0	11	0	0	0	7	0
1	4	65000000	65999999	0	0	3	0	2	0	2	0
1	4	66000000	66999999	0	0	19	1	0	0	0	0
1	4	67000000	67999999	1	0	10	0	7	0	2	0
1	4	69000000	69999999	2	0	8	0	4	0	5	0
1	4	72000000	72999999	128	0	32	0	0	0	9	0
1	4	78000000	78999999	7	0	35	1	10	0	5	0
1	4	79000000	79999999	31	1	29	1	25	1	6	0
1	4	82000000	82999999	0	0	36	0	11	1	27	1
1	4	83000000	83999999	71	2	64	1	12	0	65	2
1	4	84000000	84999999	3	0	4	0	36	3	2	0
1	4	86000000	86999999	23	0	20	0	48	1	4	0
1	4	87000000	87999999	46	2	97	1	31	1	33	0
1	4	8000000	8999999	31	0	79	0	17	0	26	0
1	4	92000000	92999999	0	0	6	0	0	0	1	0
1	4	95000000	95999999	57	2	4	0	5	1	5	0
1	4	97000000	97999999	2	0	17	0	0	0	1	0
1	4	98000000	98999999	3	0	20	0	0	0	0	0
1	5	0	999999	19	0	61	0	5	0	30	1
1	5	99000000	99999999	2	0	17	1	1	0	0	0
1	5	100000000	100999999	1	0	9	0	14	1	0	0
1	5	101000000	101999999	0	0	11	0	1	0	3	0
1	5	105000000	105999999	0	0	3	0	0	0	3	0
1	5	108000000	108999999	18	0	27	1	13	0	25	0
1	5	111000000	111999999	16	0	81	1	3	0	18	1
1	5	123000000	123999999	40	0	44	0	5	0	101	0
1	5	12000000	12999999	0	0	11	0	0	0	0	0
1	5	143000000	143999999	6	0	64	1	2	0	11	0
1	5	145000000	145999999	5	0	81	0	3	0	12	0
1	5	147000000	147999999	21	1	52	1	17	0	17	0
1	5	14000000	14999999	49	0	146	0	50	0	65	0
1	5	159000000	159999999	29	0	82	0	17	0	18	1
1	5	161000000	161999999	1	0	89	2	0	0	0	0
1	5	163000000	163999999	6	0	30	0	4	0	0	0
1	5	164000000	164999999	7	0	10	0	2	0	0	0
1	5	167000000	167999999	45	1	125	0	6	0	10	0
1	5	172000000	172999999	33	0	73	0	51	1	49	0
1	5	177000000	177999999	35	0	43	0	11	0	12	0
1	5	1000000	1999999	21	1	28	0	21	1	12	0
1	5	26000000	26999999	2	0	42	0	0	0	1	0
1	5	31000000	31999999	17	0	52	0	0	0	37	1
1	5	32000000	32999999	22	0	75	2	11	0	38	0
1	5	41000000	41999999	4	0	30	2	11	0	4	0
1	5	45000000	45999999	1	0	32	1	0	0	0	0
1	5	49000000	49999999	0	0	4	0	11	2	0	0
1	5	56000000	56999999	4	0	53	0	14	1	16	0
1	5	58000000	58999999	41	0	159	0	1	0	44	0
1	5	63000000	63999999	2	0	61	2	0	0	8	0
1	5	68000000	68999999	12	0	64	2	5	0	11	0
1	5	69000000	69999999	0	0	0	0	1	0	2	0
1	5	71000000	71999999	22	0	130	1	14	0	49	1
1	5	80000000	80999999	10	1	105	1	6	0	49	0
1	5	94000000	94999999	4	0	74	1	6	0	9	0
1	6	101000000	101999999	0	0	21	1	0	0	4	0
1	6	103000000	103999999	0	0	7	0	0	0	0	0
1	6	105000000	105999999	4	0	48	0	38	1	13	2
1	6	106000000	106999999	1	0	51	0	40	1	1	0
1	6	110000000	110999999	20	0	90	1	7	0	55	1
1	6	112000000	112999999	67	1	57	0	4	0	64	0
1	6	113000000	113999999	17	0	15	0	27	0	20	0
1	6	116000000	116999999	13	0	32	2	25	1	26	0
1	6	11000000	11999999	59	1	49	0	44	1	17	0
1	6	132000000	132999999	14	1	15	0	26	1	18	0
1	6	133000000	133999999	7	0	21	1	11	2	12	1
1	6	134000000	134999999	26	1	80	1	64	1	98	1
1	6	135000000	135999999	5	0	34	1	14	0	23	0
1	6	137000000	137999999	28	2	38	0	47	2	24	0
1	6	138000000	138999999	92	0	47	0	39	1	37	0
1	6	141000000	141999999	3	0	35	0	3	0	4	0
1	6	150000000	150999999	20	1	52	2	10	0	26	0
1	6	159000000	159999999	42	1	27	0	44	3	8	0
1	6	162000000	162999999	20	0	41	0	4	0	15	0
1	6	167000000	167999999	23	0	120	0	25	1	17	0
1	6	168000000	168999999	21	0	39	0	3	0	51	0
1	6	1000000	1999999	9	0	32	0	2	0	15	0
1	6	20000000	20999999	5	0	20	0	9	0	14	0
1	6	22000000	22999999	3	0	21	0	7	0	11	0
1	6	24000000	24999999	52	3	82	2	18	1	6	0
1	6	28000000	28999999	15	0	44	0	16	0	13	0
1	6	33000000	33999999	29	0	89	0	41	0	33	1
1	6	34000000	34999999	66	1	110	0	61	1	35	1
1	6	37000000	37999999	57	1	82	0	21	0	26	0
1	6	41000000	41999999	23	0	27	0	42	4	36	0
1	6	48000000	48999999	1	0	35	1	2	0	0	0
1	6	55000000	55999999	1	0	6	1	0	0	0	0
1	6	5000000	5999999	37	1	72	0	32	0	32	0
1	6	63000000	63999999	0	0	4	0	0	0	1	0
1	6	73000000	73999999	2	0	120	1	5	0	3	0
1	6	78000000	78999999	0	0	8	0	0	0	0	0
1	6	79000000	79999999	7	0	8	0	2	0	9	0
1	6	81000000	81999999	1	0	3	0	0	0	1	0
1	6	85000000	85999999	0	0	6	0	3	0	1	0
1	6	88000000	88999999	5	0	60	1	16	1	6	0
1	6	8000000	8999999	0	0	12	1	5	0	2	0
1	6	93000000	93999999	0	0	3	0	2	0	1	0
1	6	94000000	94999999	0	0	18	1	0	0	3	0
1	6	96000000	96999999	36	1	50	1	1	0	16	0
1	6	97000000	97999999	27	0	39	1	1	0	74	1
1	7	0	999999	40	0	138	0	52	0	49	0
1	7	104000000	104999999	21	0	45	0	11	0	100	0
1	7	10000000	10999999	2	0	5	1	1	0	8	0
1	7	112000000	112999999	17	0	31	1	16	1	7	0
1	7	113000000	113999999	0	0	29	0	6	1	0	0
1	7	114000000	114999999	3	0	17	0	3	0	1	0
1	7	120000000	120999999	8	1	21	0	8	0	11	0
1	7	129000000	129999999	56	0	63	0	14	0	37	0
1	7	133000000	133999999	6	0	53	1	3	0	9	0
1	7	134000000	134999999	18	0	34	1	15	2	36	0
1	7	135000000	135999999	36	0	20	0	11	0	10	0
1	7	13000000	13999999	2	0	17	0	1	0	9	0
1	7	141000000	141999999	34	0	84	1	39	1	10	0
1	7	144000000	144999999	6	0	31	0	3	1	1	0
1	7	14000000	14999999	21	1	50	0	0	0	11	0
1	7	150000000	150999999	35	4	92	1	58	8	48	0
1	7	156000000	156999999	9	0	11	0	4	0	15	0
1	7	15000000	15999999	3	0	24	1	0	0	8	0
1	7	159000000	159999999	1	0	2	0	0	0	0	0
1	7	1000000	1999999	58	1	95	0	18	0	32	0
1	7	24000000	24999999	21	1	87	2	13	0	5	0
1	7	26000000	26999999	11	0	49	1	15	0	14	0
1	7	27000000	27999999	5	0	22	0	9	1	13	0
1	7	31000000	31999999	21	1	80	2	8	0	13	0
1	7	32000000	32999999	35	1	55	0	4	0	27	1
1	7	33000000	33999999	23	0	16	0	2	0	14	0
1	7	35000000	35999999	44	1	47	0	4	0	33	0
1	7	37000000	37999999	7	0	39	1	31	1	93	1
1	7	38000000	38999999	5	0	66	1	15	0	11	0
1	7	41000000	41999999	3	0	36	0	23	1	4	0
1	7	42000000	42999999	73	1	12	0	2	0	9	0
1	7	48000000	48999999	4	0	15	0	14	0	8	0
1	7	49000000	49999999	0	0	30	1	1	0	4	0
1	7	56000000	56999999	18	1	17	0	11	0	12	0
1	7	61000000	61999999	0	0	0	0	0	0	0	0
1	7	62000000	62999999	0	0	1	0	0	0	0	0
1	7	65000000	65999999	14	0	31	1	10	1	14	0
1	7	66000000	66999999	41	0	40	0	19	0	45	0
1	7	70000000	70999999	35	0	84	0	6	0	2	0
1	7	72000000	72999999	27	0	30	0	24	0	19	0
1	7	75000000	75999999	50	2	96	2	34	0	88	1
1	7	82000000	82999999	0	0	42	2	2	0	5	0
1	7	87000000	87999999	11	1	37	2	9	1	11	0
1	7	94000000	94999999	18	1	27	3	0	0	26	2
1	7	95000000	95999999	45	1	22	1	10	1	44	0
1	7	98000000	98999999	18	0	76	2	16	1	36	0
1	8	100000000	100999999	3	0	24	1	1	1	2	0
1	8	102000000	102999999	9	0	112	0	9	0	28	0
1	8	105000000	105999999	3	0	58	0	10	1	12	0
1	8	106000000	106999999	2	0	31	0	0	0	6	0
1	8	10000000	10999999	20	0	115	0	4	0	36	0
1	8	109000000	109999999	13	0	35	1	2	1	28	0
1	8	11000000	11999999	27	2	40	1	31	1	12	0
1	8	119000000	119999999	7	0	68	1	2	0	15	0
1	8	122000000	122999999	4	0	14	0	0	0	12	1
1	8	124000000	124999999	27	0	65	0	17	1	36	1
1	8	127000000	127999999	10	0	13	0	2	0	7	0
1	8	128000000	128999999	27	0	27	0	6	1	5	0
1	8	129000000	129999999	5	0	25	0	8	0	4	0
1	8	131000000	131999999	58	0	98	0	23	0	47	0
1	8	132000000	132999999	24	1	26	1	10	0	4	0
1	8	134000000	134999999	65	0	131	0	53	2	35	1
1	8	13000000	13999999	18	2	3	0	2	0	15	0
1	8	142000000	142999999	25	1	109	0	34	1	12	0
1	8	146000000	146999999	10	0	18	0	6	0	4	0
1	8	29000000	29999999	4	0	44	0	32	1	36	1
1	8	33000000	33999999	32	1	38	1	11	1	7	0
1	8	35000000	35999999	15	0	70	1	10	0	1	0
1	8	36000000	36999999	5	0	5	0	0	0	4	0
1	8	38000000	38999999	53	1	87	1	48	2	51	0
1	8	3000000	3999999	12	0	120	0	0	0	15	0
1	8	43000000	43999999	0	0	5	0	2	0	0	0
1	8	46000000	46999999	0	0	0	0	0	0	0	0
1	8	47000000	47999999	6	0	4	0	1	0	0	0
1	8	48000000	48999999	26	0	72	1	40	1	13	0
1	8	52000000	52999999	2	0	15	0	9	0	3	0
1	8	62000000	62999999	24	1	25	1	9	0	12	0
1	8	63000000	63999999	51	2	9	1	2	0	6	0
1	8	73000000	73999999	2	0	44	0	0	0	2	0
1	8	77000000	77999999	34	1	2	0	3	0	31	1
1	8	80000000	80999999	21	1	47	1	17	0	39	0
1	8	82000000	82999999	25	1	30	0	24	1	19	1
1	8	85000000	85999999	2	0	43	1	0	0	7	0
1	8	92000000	92999999	5	0	31	0	5	0	3	0
1	8	93000000	93999999	5	0	58	1	6	0	12	0
1	8	95000000	95999999	16	1	20	0	9	0	13	1
1	8	96000000	96999999	11	1	19	0	16	1	8	0
1	9	138000000	138999999	76	2	110	1	12	0	35	0
1	9	22000000	22999999	6	0	9	0	6	0	0	0
1	9	47000000	47999999	0	0	0	0	1	0	0	0
1	9	82000000	82999999	7	0	21	0	16	0	28	1
2	10	104000000	104999999	81	4	66	0	57	1	50	0
2	10	105000000	105999999	29	0	120	1	21	0	57	2
2	10	117000000	117999999	2	0	16	0	0	0	5	0
2	10	118000000	118999999	4	0	60	1	6	0	53	1
2	10	124000000	124999999	16	1	48	2	10	0	66	1
2	10	125000000	125999999	2	0	96	0	22	1	19	0
2	10	129000000	129999999	17	0	52	0	26	1	57	0
2	10	39000000	39999999	0	0	0	0	0	0	0	0
2	10	4000000	4999999	7	0	50	0	46	0	5	0
2	10	62000000	62999999	2	0	127	1	9	0	124	1
2	10	6000000	6999999	53	1	53	0	53	1	64	1
2	10	71000000	71999999	55	0	60	1	21	0	39	2
2	10	72000000	72999999	34	2	35	0	35	0	33	0
2	10	86000000	86999999	14	0	12	0	3	0	19	0
2	10	88000000	88999999	83	3	56	0	18	0	64	1
2	10	93000000	93999999	55	1	60	0	14	2	21	0
2	10	94000000	94999999	13	0	16	0	29	1	5	0
2	1	0	999999	18	0	20	0	9	0	12	0
2	1	9000000	9999999	73	2	82	1	42	2	81	0
2	1	99000000	99999999	3	0	69	0	4	0	7	0
2	1	100000000	100999999	34	2	31	1	13	0	8	0
2	1	103000000	103999999	2	0	9	0	0	0	4	0
2	1	104000000	104999999	0	0	4	0	0	0	0	0
2	1	106000000	106999999	0	0	9	0	0	0	0	0
2	1	10000000	10999999	61	1	56	1	23	0	95	1
2	11	0	999999	94	1	113	0	39	1	56	1
2	1	109000000	109999999	58	1	120	2	47	2	91	4
2	11	10000000	10999999	54	2	49	0	45	3	40	1
2	11	111000000	111999999	49	1	97	0	10	0	65	3
2	11	116000000	116999999	102	0	113	0	9	0	78	1
2	11	120000000	120999999	61	2	75	0	4	0	34	1
2	11	121000000	121999999	101	0	96	0	58	1	54	0
2	11	122000000	122999999	30	0	112	1	32	1	63	0
2	11	125000000	125999999	43	1	106	3	7	0	31	1
2	1	112000000	112999999	27	0	109	1	48	5	45	1
2	11	134000000	134999999	16	0	128	1	8	0	35	1
2	1	114000000	114999999	17	0	47	1	33	2	10	0
2	1	116000000	116999999	16	0	49	1	6	0	51	1
2	1	11000000	11999999	46	2	112	0	22	1	60	0
2	11	1000000	1999999	40	1	97	0	34	0	34	0
2	1	120000000	120999999	58	2	35	0	52	2	20	0
2	1	12000000	12999999	38	1	48	0	52	2	13	0
2	11	35000000	35999999	94	3	103	1	35	1	37	2
2	11	38000000	38999999	0	0	7	0	0	0	1	0
2	1	13000000	13999999	3	0	13	0	11	1	7	0
2	1	142000000	142999999	0	0	0	0	0	0	0	0
2	1	143000000	143999999	0	0	1	0	31	1	0	0
2	1	146000000	146999999	4	0	6	0	3	0	10	0
2	1	148000000	148999999	5	1	7	0	5	0	3	0
2	11	48000000	48999999	26	0	30	0	31	1	35	0
2	1	14000000	14999999	12	0	137	1	3	0	39	1
2	1	149000000	149999999	24	0	20	1	71	1	27	1
2	11	50000000	50999999	0	0	4	0	0	0	0	0
2	11	51000000	51999999	0	0	1	0	0	0	0	0
2	1	152000000	152999999	3	0	7	0	12	1	8	0
2	1	153000000	153999999	49	5	49	0	52	5	53	1
2	11	54000000	54999999	0	0	0	0	0	0	0	0
2	1	15000000	15999999	40	0	87	0	44	2	51	0
2	1	161000000	161999999	29	2	57	1	90	10	60	3
2	1	162000000	162999999	17	1	104	1	7	0	19	0
2	1	164000000	164999999	28	1	65	1	0	0	51	0
2	1	165000000	165999999	23	1	39	1	9	0	16	0
2	1	166000000	166999999	12	1	65	0	2	0	28	1
2	11	66000000	66999999	52	3	99	1	30	0	36	0
2	11	67000000	67999999	76	4	64	0	66	3	59	1
2	1	16000000	16999999	101	0	65	1	44	0	66	0
2	1	169000000	169999999	13	1	63	1	21	3	34	1
2	1	170000000	170999999	10	0	20	1	0	0	15	1
2	1	172000000	172999999	8	0	15	0	20	0	38	0
2	1	173000000	173999999	23	2	5	0	18	3	9	0
2	1	174000000	174999999	7	0	79	0	12	0	30	0
2	1	175000000	175999999	16	0	94	0	3	1	57	1
2	1	177000000	177999999	55	1	121	0	3	0	26	0
2	1	17000000	17999999	53	0	43	0	49	2	30	1
2	1	184000000	184999999	69	1	76	0	17	0	25	1
2	1	185000000	185999999	2	0	16	0	14	1	6	0
2	1	186000000	186999999	0	0	20	0	13	3	2	0
2	1	187000000	187999999	3	0	7	0	0	0	6	0
2	1	188000000	188999999	0	0	5	0	0	0	0	0
2	1	18000000	18999999	6	0	104	0	16	1	17	0
2	1	190000000	190999999	5	0	23	0	0	0	14	0
2	1	191000000	191999999	2	0	20	0	3	0	1	0
2	1	192000000	192999999	1	0	43	1	25	4	3	0
2	1	193000000	193999999	4	0	30	3	3	0	9	0
2	1	194000000	194999999	8	0	30	0	2	0	5	0
2	1	195000000	195999999	0	0	31	0	0	0	0	0
2	1	196000000	196999999	0	0	18	1	0	0	2	0
2	1	197000000	197999999	28	1	16	1	1	0	10	0
2	1	198000000	198999999	13	0	51	0	39	1	35	1
2	1	1000000	1999999	43	1	103	0	27	0	56	1
2	1	19000000	19999999	88	1	112	0	33	1	46	0
2	1	199000000	199999999	1	0	22	0	8	0	9	0
2	1	200000000	200999999	44	0	33	1	15	1	62	1
2	1	202000000	202999999	34	2	39	2	11	0	44	0
2	1	206000000	206999999	13	0	55	0	116	5	9	0
2	1	20000000	20999999	39	2	128	1	27	0	17	1
2	1	209000000	209999999	7	0	53	1	25	2	20	1
2	12	9000000	9999999	5	0	8	0	28	5	14	0
2	12	103000000	103999999	8	0	38	0	4	0	9	1
2	12	106000000	106999999	40	1	100	0	24	1	35	1
2	12	108000000	108999999	10	0	104	2	29	2	7	0
2	12	10000000	10999999	14	0	18	2	31	5	30	2
2	12	109000000	109999999	82	3	94	1	36	2	62	1
2	12	114000000	114999999	12	0	24	0	6	0	20	0
2	12	115000000	115999999	2	0	13	0	6	0	6	0
2	1	211000000	211999999	10	1	101	1	16	0	50	0
2	12	123000000	123999999	82	1	136	0	53	2	60	0
2	12	126000000	126999999	11	0	75	0	0	0	10	0
2	12	132000000	132999999	19	0	143	0	19	0	30	0
2	1	213000000	213999999	0	0	38	0	7	0	7	0
2	1	214000000	214999999	6	0	51	2	8	0	23	1
2	1	215000000	215999999	3	1	13	1	0	0	5	1
2	1	216000000	216999999	4	0	12	0	1	0	5	0
2	1	217000000	217999999	8	0	20	0	6	0	7	0
2	1	218000000	218999999	38	1	42	1	3	0	5	0
2	1	21000000	21999999	49	1	139	1	20	0	66	0
2	1	219000000	219999999	14	0	20	0	17	0	9	0
2	1	220000000	220999999	29	1	36	2	3	0	8	0
2	1	221000000	221999999	4	0	11	0	20	0	19	1
2	1	225000000	225999999	27	1	22	1	7	1	35	1
2	1	226000000	226999999	62	2	85	0	42	0	63	1
2	1	228000000	228999999	11	1	34	0	18	0	46	1
2	1	22000000	22999999	6	0	38	1	21	3	25	0
2	1	230000000	230999999	104	1	151	0	30	0	85	0
2	1	231000000	231999999	17	1	25	0	38	1	54	1
2	12	31000000	31999999	13	0	28	2	32	0	20	0
2	1	233000000	233999999	16	0	87	1	13	0	9	1
2	12	33000000	33999999	0	0	18	2	0	0	0	0
2	12	34000000	34999999	0	0	14	0	2	0	0	0
2	12	37000000	37999999	2	0	0	0	0	0	0	0
2	1	238000000	238999999	6	0	22	0	2	0	4	0
2	12	38000000	38999999	4	0	8	0	1	0	1	0
2	1	23000000	23999999	49	1	86	0	24	1	49	0
2	1	239000000	239999999	0	0	123	1	0	0	7	0
2	1	240000000	240999999	40	1	126	1	1	0	2	0
2	1	242000000	242999999	10	0	33	1	0	0	19	0
2	1	243000000	243999999	24	0	80	0	40	2	41	1
2	1	244000000	244999999	19	0	76	0	21	0	39	1
2	1	246000000	246999999	13	0	29	1	25	0	11	0
2	1	247000000	247999999	11	0	26	0	41	3	9	0
2	1	24000000	24999999	30	0	34	1	48	2	42	1
2	1	249000000	249999999	3	0	15	0	7	0	10	0
2	12	49000000	49999999	20	0	100	4	27	2	40	1
2	12	51000000	51999999	25	1	90	2	49	2	91	0
2	1	25000000	25999999	17	0	63	0	31	0	54	1
2	1	26000000	26999999	36	1	100	1	59	1	59	1
2	1	27000000	27999999	101	0	96	2	79	2	56	0
2	12	85000000	85999999	0	0	4	1	0	0	1	0
2	1	28000000	28999999	20	0	56	1	69	2	46	0
2	12	92000000	92999999	7	0	27	0	36	1	10	0
2	1	29000000	29999999	11	0	54	0	12	2	11	0
2	1	30000000	30999999	0	0	55	0	5	0	6	0
2	1	31000000	31999999	35	1	78	1	30	1	55	1
2	1	33000000	33999999	52	0	116	1	57	2	71	0
2	1	34000000	34999999	0	0	73	0	2	0	43	0
2	1	35000000	35999999	17	0	45	0	16	1	22	0
2	1	36000000	36999999	35	0	83	3	46	2	60	0
2	1	37000000	37999999	21	0	152	1	5	0	28	0
2	1	38000000	38999999	40	2	50	0	22	2	15	1
2	1	3000000	3999999	101	0	38	0	12	0	49	0
2	1	39000000	39999999	144	1	65	1	20	1	72	1
2	1	40000000	40999999	28	1	94	1	59	5	46	1
2	1	41000000	41999999	31	0	95	1	10	0	36	0
2	1	42000000	42999999	17	0	111	1	46	0	24	0
2	1	43000000	43999999	23	2	56	0	36	1	63	2
2	1	44000000	44999999	73	3	89	0	11	0	74	2
2	1	45000000	45999999	55	1	54	0	34	1	72	1
2	1	46000000	46999999	25	0	43	2	34	1	45	0
2	1	48000000	48999999	16	0	8	0	8	0	28	1
2	1	4000000	4999999	9	0	86	1	0	0	29	0
2	1	49000000	49999999	6	0	93	0	2	0	4	0
2	1	52000000	52999999	21	0	41	2	22	0	23	0
2	1	53000000	53999999	34	3	66	2	17	0	16	0
2	1	55000000	55999999	39	1	43	0	14	0	31	0
2	1	57000000	57999999	26	0	99	1	0	0	29	0
2	1	5000000	5999999	20	0	62	0	0	0	15	0
2	1	59000000	59999999	42	1	49	1	51	0	26	1
2	1	60000000	60999999	55	1	25	1	14	0	16	1
2	16	16000000	16999999	2	0	26	0	9	0	7	0
2	1	61000000	61999999	138	1	29	0	25	0	71	0
2	16	29000000	29999999	28	1	60	0	41	1	25	0
2	16	33000000	33999999	4	0	0	0	0	0	0	0
2	16	35000000	35999999	0	0	0	0	0	0	0	0
2	1	64000000	64999999	54	2	25	0	0	0	30	0
2	16	4000000	4999999	68	1	115	0	23	0	74	0
2	1	65000000	65999999	81	3	67	1	13	0	47	1
2	16	68000000	68999999	11	2	70	0	44	1	46	1
2	1	66000000	66999999	62	1	56	1	25	0	112	0
2	16	75000000	75999999	51	1	49	3	21	0	77	0
2	16	78000000	78999999	33	1	10	0	1	0	18	0
2	16	84000000	84999999	80	0	89	1	43	1	78	1
2	16	88000000	88999999	34	0	82	1	35	0	25	0
2	16	89000000	89999999	52	0	119	0	69	0	60	1
2	1	6000000	6999999	54	1	145	2	14	1	33	1
2	1	70000000	70999999	11	1	100	2	1	0	39	0
2	17	16000000	16999999	45	0	65	1	23	1	54	0
2	17	18000000	18999999	19	0	35	0	21	3	23	0
2	1	71000000	71999999	0	0	42	0	0	0	7	0
2	17	20000000	20999999	41	0	56	0	9	0	83	0
2	17	22000000	22999999	0	0	0	0	0	0	0	0
2	1	72000000	72999999	1	0	71	1	0	0	12	0
2	1	73000000	73999999	1	0	14	0	0	0	0	0
2	17	40000000	40999999	71	1	93	3	64	2	70	1
2	1	74000000	74999999	4	0	51	0	0	0	5	0
2	1	75000000	75999999	0	0	46	0	0	0	2	0
2	17	62000000	62999999	62	0	44	0	67	2	24	0
2	17	65000000	65999999	109	1	89	0	17	0	38	0
2	17	68000000	68999999	16	1	31	0	23	0	40	1
2	17	74000000	74999999	55	0	111	1	39	4	47	0
2	17	76000000	76999999	62	1	136	1	82	3	130	2
2	1	7000000	7999999	40	0	71	0	9	0	29	1
2	1	79000000	79999999	3	0	19	0	6	2	0	0
2	1	80000000	80999999	1	0	24	0	1	0	0	0
2	18	10000000	10999999	46	1	22	0	32	0	54	0
2	18	15000000	15999999	0	0	1	0	0	0	1	0
2	1	81000000	81999999	0	0	36	0	4	0	0	0
2	18	23000000	23999999	2	0	9	0	0	0	11	0
2	18	24000000	24999999	37	1	59	1	1	0	10	0
2	18	26000000	26999999	12	0	12	0	0	0	3	0
2	1	82000000	82999999	0	0	33	0	0	0	0	0
2	18	31000000	31999999	4	0	67	2	0	0	11	0
2	18	36000000	36999999	0	0	18	0	8	0	1	0
2	1	83000000	83999999	0	0	18	0	0	0	5	0
2	18	41000000	41999999	4	0	7	0	2	0	0	0
2	18	45000000	45999999	25	0	31	0	5	0	16	0
2	18	46000000	46999999	78	1	108	0	35	0	88	0
2	1	84000000	84999999	16	0	75	2	11	1	77	1
2	18	51000000	51999999	1	0	17	0	3	0	5	0
2	18	57000000	57999999	7	0	33	0	6	1	4	0
2	18	58000000	58999999	2	1	29	0	0	0	7	0
2	1	85000000	85999999	72	0	78	1	9	2	9	0
2	18	59000000	59999999	41	1	23	0	14	0	31	0
2	18	63000000	63999999	0	0	19	1	0	0	2	0
2	18	65000000	65999999	1	0	13	0	0	0	7	1
2	18	68000000	68999999	4	0	7	0	8	0	13	0
2	18	6000000	6999999	1	0	59	0	7	0	9	0
2	18	71000000	71999999	13	0	61	0	3	0	7	1
2	18	74000000	74999999	61	0	74	0	35	0	38	1
2	18	78000000	78999999	0	0	0	0	0	0	1	0
2	1	87000000	87999999	29	1	65	1	8	0	11	1
2	1	8000000	8999999	81	2	110	1	40	0	106	0
2	1	90000000	90999999	18	0	39	0	32	1	73	2
2	19	0	999999	38	1	101	0	25	1	36	0
2	1	91000000	91999999	9	0	7	0	5	0	13	0
2	19	24000000	24999999	6	0	9	0	1	0	2	0
2	19	27000000	27999999	0	0	0	0	0	0	0	0
2	1	92000000	92999999	46	1	65	1	2	0	5	0
2	19	47000000	47999999	63	0	158	1	81	2	97	1
2	1	94000000	94999999	75	1	60	1	25	2	9	0
2	19	50000000	50999999	58	1	83	0	66	3	49	0
2	1	95000000	95999999	85	3	31	0	4	0	26	0
2	19	59000000	59999999	11	1	23	0	12	0	11	0
2	1	96000000	96999999	4	0	18	0	0	0	4	0
2	1	98000000	98999999	2	0	60	0	4	0	19	1
2	20	1000000	1999999	78	1	93	1	39	2	37	0
2	20	26000000	26999999	0	0	0	0	0	0	0	0
2	20	45000000	45999999	81	5	67	0	13	0	64	0
2	2	0	999999	10	0	29	0	1	0	21	0
2	2	9000000	9999999	67	2	78	1	14	1	43	1
2	2	99000000	99999999	8	0	106	1	36	1	16	1
2	2	100000000	100999999	25	0	84	2	26	0	13	0
2	2	105000000	105999999	47	0	58	0	5	0	58	0
2	2	108000000	108999999	10	1	13	0	2	1	6	0
2	2	110000000	110999999	19	0	45	0	13	0	6	0
2	21	11000000	11999999	0	0	0	0	0	0	0	0
2	2	112000000	112999999	39	1	20	1	50	2	2	0
2	2	115000000	115999999	8	0	60	1	0	0	10	0
2	2	117000000	117999999	0	0	19	0	0	0	2	0
2	2	120000000	120999999	26	0	51	1	12	1	18	0
2	2	123000000	123999999	2	0	7	0	6	0	1	0
2	2	124000000	124999999	0	0	5	1	0	0	4	0
2	2	127000000	127999999	5	0	68	0	38	2	27	1
2	2	12000000	12999999	32	1	48	0	11	0	21	0
2	2	129000000	129999999	43	0	73	0	28	0	8	0
2	2	130000000	130999999	9	0	32	0	22	0	14	0
2	21	30000000	30999999	8	0	26	2	46	1	33	0
2	2	131000000	131999999	46	1	42	0	15	1	35	0
2	2	132000000	132999999	1	0	6	0	3	0	8	0
2	2	133000000	133999999	24	1	6	1	24	0	15	0
2	2	138000000	138999999	2	0	12	0	9	0	8	0
2	2	141000000	141999999	8	0	19	0	5	0	11	0
2	2	143000000	143999999	3	0	35	0	11	2	1	0
2	2	144000000	144999999	4	0	71	0	5	0	9	0
2	2	145000000	145999999	29	0	56	0	45	0	43	2
2	21	45000000	45999999	57	1	97	0	63	1	85	0
2	2	146000000	146999999	5	0	18	0	5	0	2	0
2	2	147000000	147999999	1	0	18	0	2	0	5	0
2	2	148000000	148999999	1	0	23	0	3	0	4	0
2	21	48000000	48999999	5	1	6	0	6	0	12	1
2	2	14000000	14999999	0	0	37	0	0	0	1	0
2	2	149000000	149999999	17	0	66	2	4	0	33	1
2	2	150000000	150999999	14	0	26	1	6	0	1	0
2	2	151000000	151999999	6	0	18	1	0	0	3	0
2	2	155000000	155999999	0	0	46	1	0	0	6	0
2	2	156000000	156999999	1	0	2	0	2	0	4	0
2	2	157000000	157999999	38	1	15	0	8	1	11	0
2	2	158000000	158999999	9	0	48	0	10	1	15	1
2	2	15000000	15999999	1	0	58	0	1	0	14	0
2	2	159000000	159999999	5	0	45	0	13	0	75	2
2	2	160000000	160999999	23	0	16	0	24	2	19	0
2	2	162000000	162999999	2	0	61	2	7	1	8	0
2	2	163000000	163999999	3	0	75	1	3	1	3	0
2	2	165000000	165999999	2	0	17	1	0	0	9	0
2	2	166000000	166999999	14	0	70	3	2	0	26	0
2	2	167000000	167999999	0	0	4	2	0	0	4	0
2	2	168000000	168999999	37	1	31	1	0	0	11	0
2	2	169000000	169999999	3	0	80	1	17	1	16	1
2	2	172000000	172999999	15	1	57	2	10	1	29	1
2	2	174000000	174999999	11	0	17	0	16	1	6	0
2	2	176000000	176999999	3	0	19	1	1	0	0	0
2	2	177000000	177999999	9	0	40	1	0	0	18	1
2	2	178000000	178999999	57	0	21	0	22	1	48	0
2	2	180000000	180999999	4	0	78	1	3	0	11	1
2	2	181000000	181999999	3	0	34	0	0	0	8	0
2	2	182000000	182999999	3	0	31	1	7	0	10	0
2	2	184000000	184999999	0	0	30	0	0	0	7	0
2	2	185000000	185999999	0	0	11	1	0	0	0	0
2	2	186000000	186999999	1	0	7	0	3	0	2	0
2	2	187000000	187999999	32	2	35	1	9	0	20	0
2	2	189000000	189999999	0	0	31	1	0	0	1	0
2	2	190000000	190999999	9	0	31	0	16	1	10	1
2	2	191000000	191999999	22	1	67	2	13	1	71	2
2	2	192000000	192999999	0	0	48	2	15	0	19	0
2	2	193000000	193999999	0	0	18	1	0	0	27	1
2	2	194000000	194999999	0	0	15	0	4	0	2	0
2	2	195000000	195999999	1	0	21	0	0	0	2	0
2	2	196000000	196999999	13	1	61	1	27	0	7	0
2	2	197000000	197999999	23	0	114	2	31	1	43	1
2	2	198000000	198999999	33	1	20	1	44	1	81	2
2	2	1000000	1999999	3	0	93	0	1	0	20	0
2	2	199000000	199999999	1	0	56	0	0	0	13	0
2	2	200000000	200999999	16	0	112	0	2	0	25	0
2	2	201000000	201999999	16	0	83	1	15	2	38	0
2	2	203000000	203999999	15	0	42	1	4	0	4	0
2	2	204000000	204999999	20	1	68	0	41	3	12	0
2	2	205000000	205999999	28	1	2	0	2	0	12	0
2	2	206000000	206999999	20	0	29	0	9	1	10	0
2	2	207000000	207999999	12	0	87	2	7	1	29	1
2	2	208000000	208999999	33	0	92	0	28	0	47	0
2	2	20000000	20999999	51	2	46	0	23	0	45	0
2	2	209000000	209999999	16	0	26	2	8	0	12	0
2	2	210000000	210999999	13	0	106	2	13	0	22	0
2	2	211000000	211999999	3	0	30	1	0	0	32	0
2	2	212000000	212999999	7	0	25	0	0	0	17	0
2	2	213000000	213999999	33	0	7	1	2	0	33	0
2	2	214000000	214999999	3	0	8	0	0	0	7	0
2	2	215000000	215999999	3	0	30	1	0	0	11	1
2	2	216000000	216999999	30	0	23	0	17	0	22	0
2	22	16000000	16999999	0	0	0	0	0	0	0	0
2	2	217000000	217999999	12	0	112	2	18	0	10	1
2	2	218000000	218999999	56	0	41	0	17	0	43	0
2	2	21000000	21999999	3	0	46	0	4	0	21	0
2	2	219000000	219999999	42	4	39	0	54	2	29	0
2	2	221000000	221999999	3	0	58	0	0	0	3	0
2	2	223000000	223999999	28	0	49	1	18	0	19	0
2	2	224000000	224999999	42	1	47	1	3	0	22	0
2	2	226000000	226999999	1	0	62	1	4	0	2	0
2	2	228000000	228999999	12	0	30	0	17	1	27	0
2	2	229000000	229999999	2	0	20	1	0	0	4	0
2	2	230000000	230999999	30	1	65	3	26	0	60	1
2	2	232000000	232999999	43	1	74	0	31	0	60	2
2	2	234000000	234999999	11	0	88	1	13	0	24	0
2	2	236000000	236999999	29	0	40	0	0	0	114	1
2	2	237000000	237999999	42	1	38	1	13	0	16	0
2	2	238000000	238999999	41	1	73	0	38	2	29	0
2	2	23000000	23999999	10	0	93	0	0	0	9	0
2	22	39000000	39999999	63	0	116	1	66	5	65	0
2	2	240000000	240999999	88	0	129	0	33	0	115	0
2	2	242000000	242999999	48	2	78	0	20	0	56	0
2	2	243000000	243999999	0	0	1	0	3	0	2	0
2	2	24000000	24999999	32	0	41	1	15	1	30	0
2	2	25000000	25999999	75	1	115	0	50	0	72	0
2	2	26000000	26999999	48	2	83	1	35	0	37	0
2	2	31000000	31999999	4	0	61	1	2	0	15	0
2	2	32000000	32999999	6	0	14	0	17	1	14	0
2	2	34000000	34999999	1	0	30	0	2	0	5	0
2	2	35000000	35999999	6	0	14	0	4	0	2	0
2	2	36000000	36999999	16	1	40	0	7	0	11	0
2	2	3000000	3999999	26	1	106	0	8	0	31	0
2	2	43000000	43999999	49	0	32	0	68	1	34	1
2	2	45000000	45999999	8	0	35	1	11	0	8	0
2	2	47000000	47999999	54	0	85	2	41	1	71	0
2	2	4000000	4999999	0	0	7	0	0	0	1	0
2	2	52000000	52999999	5	0	10	0	8	0	0	0
2	2	54000000	54999999	100	4	115	1	9	1	94	1
2	2	56000000	56999999	9	1	50	1	1	0	4	0
2	2	62000000	62999999	22	0	40	3	13	1	14	0
2	2	63000000	63999999	7	1	13	1	0	0	7	0
2	2	64000000	64999999	37	1	52	1	62	2	58	1
2	2	68000000	68999999	22	0	64	2	41	3	5	1
2	2	69000000	69999999	32	1	92	2	61	1	30	0
2	2	75000000	75999999	6	0	14	1	15	1	11	1
2	2	77000000	77999999	4	0	50	1	0	0	9	0
2	2	7000000	7999999	14	0	124	0	6	1	46	1
2	2	83000000	83999999	0	0	5	0	0	0	3	0
2	2	84000000	84999999	2	0	25	0	0	0	5	0
2	2	87000000	87999999	1	0	3	0	5	0	1	0
2	2	8000000	8999999	96	0	99	1	32	1	12	0
2	2	89000000	89999999	0	0	5	0	13	0	4	0
2	2	90000000	90999999	0	0	0	0	1	0	1	0
2	2	91000000	91999999	1	0	8	0	3	0	1	0
2	2	92000000	92999999	0	0	0	0	0	0	0	0
2	2	96000000	96999999	16	1	39	0	26	1	38	0
2	2	97000000	97999999	27	0	52	0	25	1	60	0
2	3	9000000	9999999	104	3	166	0	29	1	43	0
2	3	102000000	102999999	0	0	15	0	3	0	0	0
2	3	103000000	103999999	0	0	14	0	0	0	0	0
2	3	148000000	148999999	10	0	2	0	17	1	7	0
2	3	157000000	157999999	1	0	6	0	0	0	2	0
2	3	15000000	15999999	18	0	64	2	19	0	79	2
2	3	163000000	163999999	0	0	3	0	0	0	0	0
2	3	165000000	165999999	0	0	19	0	0	0	5	1
2	3	168000000	168999999	3	0	9	0	0	0	4	0
2	3	177000000	177999999	26	0	127	1	34	0	34	0
2	3	188000000	188999999	39	0	35	0	60	0	21	0
2	3	191000000	191999999	1	0	44	0	14	1	16	0
2	3	20000000	20999999	30	1	30	0	8	0	35	1
2	3	26000000	26999999	38	1	19	0	0	0	3	0
2	3	38000000	38999999	29	1	40	0	20	2	12	0
2	3	39000000	39999999	21	1	55	0	24	3	37	2
2	3	41000000	41999999	3	0	19	0	5	0	4	0
2	3	48000000	48999999	56	4	60	0	37	0	65	1
2	3	50000000	50999999	48	2	89	1	32	2	49	0
2	3	51000000	51999999	12	1	60	0	8	0	16	1
2	3	79000000	79999999	0	0	22	1	0	0	12	0
2	3	85000000	85999999	23	1	63	1	0	0	38	1
2	4	9000000	9999999	8	0	37	0	10	0	5	0
2	4	102000000	102999999	24	0	25	1	7	0	11	0
2	4	103000000	103999999	14	0	34	1	20	2	30	0
2	4	104000000	104999999	3	1	6	1	1	0	15	0
2	4	105000000	105999999	2	0	15	1	5	0	16	0
2	4	106000000	106999999	16	1	17	1	7	1	14	0
2	4	107000000	107999999	1	0	7	0	4	0	0	0
2	4	108000000	108999999	5	0	30	0	6	0	12	1
2	4	10000000	10999999	19	0	36	0	21	1	20	0
2	4	110000000	110999999	7	0	15	1	5	0	12	0
2	4	111000000	111999999	2	0	13	0	1	0	5	0
2	4	112000000	112999999	1	0	7	0	1	0	2	0
2	4	114000000	114999999	28	0	64	1	16	0	34	0
2	4	115000000	115999999	1	0	4	0	2	0	41	1
2	4	117000000	117999999	0	0	6	0	0	0	2	0
2	4	11000000	11999999	0	0	23	0	29	1	1	0
2	4	120000000	120999999	10	0	7	0	21	1	7	1
2	4	12000000	12999999	1	0	35	0	6	0	0	0
2	4	129000000	129999999	12	0	20	0	11	0	9	0
2	4	134000000	134999999	16	1	24	1	0	0	9	0
2	4	136000000	136999999	1	0	22	0	0	0	0	0
2	4	138000000	138999999	1	0	7	1	7	0	4	0
2	4	13000000	13999999	8	0	32	0	5	0	9	0
2	4	139000000	139999999	43	1	47	0	5	0	13	0
2	4	141000000	141999999	4	0	49	2	37	2	19	0
2	4	143000000	143999999	8	1	17	1	4	0	0	0
2	4	144000000	144999999	12	0	29	1	5	0	41	1
2	4	147000000	147999999	13	0	15	0	4	0	6	0
2	4	14000000	14999999	25	0	38	0	5	0	16	0
2	4	150000000	150999999	6	1	9	0	1	0	2	0
2	4	151000000	151999999	59	1	36	0	2	1	8	0
2	4	152000000	152999999	15	0	101	0	5	0	56	2
2	4	155000000	155999999	13	1	19	0	0	0	5	0
2	4	159000000	159999999	15	1	103	2	26	1	28	1
2	4	160000000	160999999	9	0	82	0	13	1	31	0
2	4	163000000	163999999	2	0	39	1	8	0	2	0
2	4	164000000	164999999	0	0	41	1	17	1	24	0
2	4	16000000	16999999	11	0	185	1	8	0	25	0
2	4	169000000	169999999	39	1	12	0	17	2	15	0
2	4	170000000	170999999	70	2	40	0	7	0	52	1
2	4	172000000	172999999	0	0	5	1	0	0	0	0
2	4	174000000	174999999	17	1	40	0	6	0	18	1
2	4	175000000	175999999	0	1	22	0	0	0	4	0
2	4	176000000	176999999	105	2	136	1	0	0	21	0
2	4	17000000	17999999	12	0	69	0	6	0	35	2
2	4	179000000	179999999	0	0	1	0	0	0	2	0
2	4	180000000	180999999	2	0	3	0	0	0	2	0
2	4	188000000	188999999	6	0	12	0	0	0	7	0
2	4	189000000	189999999	0	0	8	0	0	0	6	0
2	4	191000000	191999999	0	0	0	0	0	0	0	0
2	4	19000000	19999999	0	0	6	0	6	0	0	0
2	4	21000000	21999999	0	0	44	1	0	0	4	0
2	4	22000000	22999999	28	0	31	0	1	0	4	0
2	4	25000000	25999999	36	1	68	1	14	0	25	0
2	4	26000000	26999999	23	0	16	0	35	0	64	1
2	4	28000000	28999999	0	0	22	0	2	0	3	0
2	4	2000000	2999999	97	2	88	0	37	1	48	0
2	4	31000000	31999999	1	0	13	0	0	0	3	0
2	4	33000000	33999999	2	0	18	0	0	0	0	0
2	4	34000000	34999999	4	0	3	0	0	0	0	0
2	4	35000000	35999999	0	0	6	0	2	0	2	0
2	4	36000000	36999999	32	0	74	0	8	0	58	1
2	4	37000000	37999999	22	0	53	0	32	4	5	0
2	4	3000000	3999999	39	0	115	0	22	0	23	0
2	4	40000000	40999999	25	0	14	0	67	3	43	0
2	4	42000000	42999999	17	0	36	2	0	0	35	1
2	4	43000000	43999999	4	0	31	0	0	0	2	0
2	4	4000000	4999999	40	0	24	0	7	1	18	0
2	4	49000000	49999999	0	0	0	0	0	0	0	0
2	4	54000000	54999999	10	0	43	1	1	0	22	0
2	4	57000000	57999999	69	3	49	1	12	1	10	0
2	4	58000000	58999999	10	0	23	0	5	0	9	0
2	4	5000000	5999999	10	1	51	1	4	1	5	0
2	4	62000000	62999999	27	0	18	0	0	0	31	0
2	4	64000000	64999999	0	0	1	0	0	0	0	0
2	4	66000000	66999999	0	0	19	1	0	0	0	0
2	4	69000000	69999999	2	0	8	0	4	0	5	0
2	4	72000000	72999999	128	0	32	0	0	0	9	0
2	4	73000000	73999999	2	0	39	0	2	0	4	0
2	4	75000000	75999999	1	0	22	1	4	0	4	0
2	4	77000000	77999999	68	1	111	1	10	0	16	1
2	4	78000000	78999999	7	0	35	1	10	0	5	0
2	4	79000000	79999999	31	1	29	1	25	1	6	0
2	4	87000000	87999999	46	2	97	1	31	1	33	0
2	4	89000000	89999999	29	0	55	1	30	2	11	0
2	4	92000000	92999999	0	0	6	0	0	0	1	0
2	4	94000000	94999999	3	0	14	0	2	0	7	0
2	4	95000000	95999999	57	2	4	0	5	1	5	0
2	4	97000000	97999999	2	0	17	0	0	0	1	0
2	4	98000000	98999999	3	0	20	0	0	0	0	0
2	5	9000000	9999999	16	0	35	0	5	0	39	1
2	5	99000000	99999999	2	0	17	1	1	0	0	0
2	5	100000000	100999999	1	0	9	0	14	1	0	0
2	5	101000000	101999999	0	0	11	0	1	0	3	0
2	5	102000000	102999999	11	0	61	1	1	0	12	0
2	5	103000000	103999999	8	0	15	0	2	0	4	0
2	5	104000000	104999999	0	0	2	0	0	0	0	0
2	5	105000000	105999999	0	0	3	0	0	0	3	0
2	5	108000000	108999999	18	0	27	1	13	0	25	0
2	5	10000000	10999999	29	1	94	0	15	0	29	0
2	5	109000000	109999999	12	0	58	0	17	0	12	1
2	5	110000000	110999999	8	0	65	1	3	1	3	0
2	5	111000000	111999999	16	0	81	1	3	0	18	1
2	5	112000000	112999999	86	2	53	1	14	1	24	0
2	5	113000000	113999999	7	0	52	1	0	0	11	0
2	5	114000000	114999999	43	1	50	1	20	0	14	0
2	5	115000000	115999999	32	1	28	2	8	0	60	1
2	5	116000000	116999999	10	0	2	0	0	0	19	0
2	5	117000000	117999999	2	0	13	0	5	0	2	0
2	5	118000000	118999999	5	0	37	0	12	0	15	1
2	5	11000000	11999999	212	1	131	0	2	0	94	0
2	5	119000000	119999999	0	0	18	1	1	0	0	0
2	5	120000000	120999999	0	0	12	0	2	0	0	0
2	5	122000000	122999999	2	1	1	0	11	1	10	0
2	5	123000000	123999999	40	0	44	0	5	0	101	0
2	5	124000000	124999999	40	0	37	0	9	0	69	1
2	5	125000000	125999999	49	1	33	0	11	0	35	0
2	5	126000000	126999999	42	1	36	0	19	0	50	1
2	5	127000000	127999999	3	0	37	0	0	0	30	1
2	5	128000000	128999999	3	0	8	0	0	0	4	0
2	5	12000000	12999999	0	0	11	0	0	0	0	0
2	5	129000000	129999999	0	0	77	0	3	0	0	0
2	5	131000000	131999999	51	2	53	2	21	0	52	0
2	5	132000000	132999999	40	0	123	1	6	1	36	0
2	5	133000000	133999999	36	0	72	4	30	0	36	0
2	5	134000000	134999999	32	2	61	2	18	0	13	0
2	5	135000000	135999999	27	0	25	0	10	1	12	0
2	5	136000000	136999999	33	0	107	1	3	0	47	1
2	5	138000000	138999999	46	0	98	2	48	0	61	0
2	5	139000000	139999999	84	5	67	0	44	2	73	2
2	5	141000000	141999999	62	1	90	1	34	2	63	1
2	5	142000000	142999999	53	1	121	0	59	1	37	1
2	5	145000000	145999999	5	0	81	0	3	0	12	0
2	5	146000000	146999999	47	2	101	2	6	0	61	2
2	5	147000000	147999999	21	1	52	1	17	0	17	0
2	5	148000000	148999999	25	0	44	0	34	2	48	2
2	5	14000000	14999999	49	0	146	0	50	0	65	0
2	5	150000000	150999999	29	0	52	0	45	3	13	0
2	5	153000000	153999999	27	0	59	0	19	0	14	0
2	5	156000000	156999999	45	1	72	2	25	3	25	1
2	5	157000000	157999999	5	0	28	0	8	0	4	0
2	5	158000000	158999999	3	0	38	1	25	1	2	0
2	5	15000000	15999999	40	1	13	0	2	0	27	0
2	5	159000000	159999999	29	0	82	0	17	0	18	1
2	5	160000000	160999999	8	0	124	1	13	0	22	1
2	5	161000000	161999999	1	0	89	2	0	0	0	0
2	5	163000000	163999999	6	0	30	0	4	0	0	0
2	5	164000000	164999999	7	0	10	0	2	0	0	0
2	5	165000000	165999999	1	0	2	0	0	0	1	0
2	5	167000000	167999999	45	1	125	0	6	0	10	0
2	5	168000000	168999999	8	0	47	0	6	0	11	0
2	5	16000000	16999999	36	1	79	0	3	0	62	0
2	5	169000000	169999999	23	0	62	1	51	3	39	0
2	5	170000000	170999999	9	0	38	0	1	0	8	0
2	5	171000000	171999999	40	1	52	0	17	1	43	0
2	5	173000000	173999999	83	0	100	0	21	0	73	0
2	5	174000000	174999999	15	0	77	0	3	0	9	0
2	5	176000000	176999999	38	0	132	1	33	1	27	0
2	5	177000000	177999999	35	0	43	0	11	0	12	0
2	5	178000000	178999999	9	0	34	0	6	1	8	0
2	5	17000000	17999999	7	0	77	1	18	0	4	0
2	5	179000000	179999999	32	0	96	1	52	2	68	1
2	5	1000000	1999999	21	1	28	0	21	1	12	0
2	5	19000000	19999999	0	0	47	0	0	0	3	0
2	5	20000000	20999999	0	0	22	1	0	0	3	0
2	5	22000000	22999999	1	0	38	1	0	0	0	0
2	5	23000000	23999999	0	0	14	0	0	0	0	0
2	5	24000000	24999999	6	1	75	1	9	0	4	0
2	5	26000000	26999999	2	0	42	0	0	0	1	0
2	5	27000000	27999999	1	0	45	1	0	0	0	0
2	5	28000000	28999999	0	0	6	0	0	0	1	0
2	5	29000000	29999999	0	0	0	0	0	0	0	0
2	5	30000000	30999999	0	0	7	0	2	0	0	0
2	5	32000000	32999999	22	0	75	2	11	0	38	0
2	5	33000000	33999999	1	0	15	0	11	0	1	0
2	5	34000000	34999999	14	0	31	0	10	0	33	1
2	5	35000000	35999999	4	0	25	1	2	0	4	0
2	5	36000000	36999999	75	2	16	0	42	1	34	0
2	5	38000000	38999999	59	2	8	0	0	0	39	1
2	5	3000000	3999999	1	0	1	0	0	0	5	0
2	5	39000000	39999999	0	0	12	0	58	1	19	0
2	5	40000000	40999999	1	0	6	1	38	2	8	1
2	5	41000000	41999999	4	0	30	2	11	0	4	0
2	5	42000000	42999999	3	0	30	1	4	0	26	0
2	5	43000000	43999999	14	0	39	0	10	0	10	0
2	5	44000000	44999999	0	0	15	0	0	0	0	0
2	5	46000000	46999999	0	0	0	0	0	0	0	0
2	5	49000000	49999999	0	0	4	0	11	2	0	0
2	5	50000000	50999999	0	0	12	0	10	0	1	0
2	5	51000000	51999999	0	0	0	0	0	0	1	0
2	5	52000000	52999999	1	0	4	2	3	0	25	1
2	5	53000000	53999999	13	0	40	2	33	1	11	0
2	5	54000000	54999999	18	0	47	0	42	0	33	0
2	5	55000000	55999999	4	0	20	1	59	1	23	0
2	5	5000000	5999999	2	0	73	0	1	0	1	0
2	5	60000000	60999999	54	0	31	0	31	1	48	2
2	5	61000000	61999999	23	0	31	0	13	0	30	1
2	5	62000000	62999999	1	0	22	0	4	0	0	0
2	5	64000000	64999999	3	0	19	2	2	0	15	0
2	5	65000000	65999999	32	1	44	2	3	0	30	0
2	5	66000000	66999999	81	0	69	0	15	1	24	0
2	5	67000000	67999999	27	0	70	0	47	0	40	0
2	5	68000000	68999999	12	0	64	2	5	0	11	0
2	5	69000000	69999999	0	0	0	0	1	0	2	0
2	5	70000000	70999999	4	1	6	0	4	1	1	0
2	5	71000000	71999999	22	0	130	1	14	0	49	1
2	5	72000000	72999999	5	0	20	0	2	0	6	1
2	5	73000000	73999999	2	0	170	1	14	1	10	0
2	5	74000000	74999999	10	0	39	1	10	0	14	0
2	5	75000000	75999999	1	0	15	1	8	1	2	0
2	5	76000000	76999999	21	0	110	2	18	1	28	0
2	5	78000000	78999999	20	2	83	0	10	2	8	0
2	5	7000000	7999999	66	1	151	1	2	0	9	1
2	5	79000000	79999999	21	0	75	0	14	0	56	4
2	5	80000000	80999999	10	1	105	1	6	0	49	0
2	5	81000000	81999999	33	0	54	1	27	0	30	0
2	5	82000000	82999999	23	0	14	0	13	0	27	1
2	5	83000000	83999999	0	0	28	2	1	0	60	1
2	5	84000000	84999999	0	0	8	0	1	0	3	0
2	5	85000000	85999999	2	0	5	1	2	0	1	0
2	5	86000000	86999999	11	0	78	0	26	2	23	0
2	5	87000000	87999999	50	0	62	0	0	0	48	0
2	5	88000000	88999999	17	0	130	1	56	1	2	0
2	5	89000000	89999999	36	0	126	1	11	1	3	0
2	5	90000000	90999999	56	0	22	0	29	1	15	0
2	5	92000000	92999999	26	0	89	0	0	0	13	0
2	5	94000000	94999999	4	0	74	1	6	0	9	0
2	5	95000000	95999999	35	1	69	1	46	3	53	0
2	5	96000000	96999999	29	1	31	0	19	1	28	0
2	5	97000000	97999999	1	0	14	0	0	0	10	0
2	6	104000000	104999999	1	0	27	0	11	0	2	0
2	6	115000000	115999999	0	0	1	0	0	0	2	0
2	6	125000000	125999999	44	1	29	0	4	0	34	1
2	6	126000000	126999999	5	0	34	0	19	2	57	1
2	6	127000000	127999999	2	0	38	2	6	0	5	0
2	6	129000000	129999999	0	0	59	0	5	0	45	0
2	6	131000000	131999999	40	0	92	0	39	1	48	0
2	6	137000000	137999999	28	2	38	0	47	2	24	0
2	6	139000000	139999999	47	2	53	0	42	3	6	0
2	6	141000000	141999999	3	0	35	0	3	0	4	0
2	6	142000000	142999999	0	0	30	0	5	0	1	0
2	6	146000000	146999999	7	0	54	1	15	1	3	1
2	6	150000000	150999999	20	1	52	2	10	0	26	0
2	6	151000000	151999999	60	1	33	0	22	1	46	0
2	6	154000000	154999999	10	0	54	0	38	1	35	1
2	6	156000000	156999999	4	0	22	0	2	0	19	0
2	6	157000000	157999999	44	0	128	0	35	0	70	0
2	6	15000000	15999999	78	0	61	0	32	0	29	0
2	6	161000000	161999999	10	0	103	0	7	0	67	1
2	6	167000000	167999999	23	0	120	0	25	1	17	0
2	6	18000000	18999999	10	0	28	0	26	1	11	0
2	6	1000000	1999999	9	0	32	0	2	0	15	0
2	6	22000000	22999999	3	0	21	0	7	0	11	0
2	6	29000000	29999999	14	0	23	0	6	0	11	0
2	6	30000000	30999999	30	0	55	0	55	0	38	0
2	6	31000000	31999999	41	0	58	0	69	0	35	0
2	6	32000000	32999999	23	0	37	0	50	1	18	1
2	6	33000000	33999999	29	0	89	0	41	0	33	1
2	6	35000000	35999999	25	0	58	0	40	3	32	0
2	6	37000000	37999999	57	1	82	0	21	0	26	0
2	6	40000000	40999999	22	0	108	0	4	0	11	0
2	6	43000000	43999999	58	2	101	0	16	1	39	0
2	6	46000000	46999999	3	1	56	2	9	1	22	2
2	6	48000000	48999999	1	0	35	1	2	0	0	0
2	6	61000000	61999999	0	0	0	0	0	0	0	0
2	6	63000000	63999999	0	0	4	0	0	0	1	0
2	6	69000000	69999999	32	0	120	0	1	0	37	0
2	6	85000000	85999999	0	0	6	0	3	0	1	0
2	6	87000000	87999999	0	0	29	1	0	0	1	0
2	6	96000000	96999999	36	1	50	1	1	0	16	0
2	7	0	999999	40	0	138	0	52	0	49	0
2	7	9000000	9999999	0	0	14	0	0	0	10	0
2	7	102000000	102999999	21	0	68	0	7	1	28	1
2	7	103000000	103999999	4	0	13	1	1	0	14	1
2	7	112000000	112999999	17	0	31	1	16	1	7	0
2	7	117000000	117999999	3	0	27	0	24	1	38	1
2	7	124000000	124999999	7	0	21	0	2	0	30	1
2	7	133000000	133999999	6	0	53	1	3	0	9	0
2	7	134000000	134999999	18	0	34	1	15	2	36	0
2	7	136000000	136999999	28	0	16	1	0	0	28	0
2	7	137000000	137999999	18	1	56	1	17	1	51	1
2	7	142000000	142999999	5	1	59	0	6	0	24	1
2	7	143000000	143999999	2	0	31	0	9	0	10	1
2	7	144000000	144999999	6	0	31	0	3	1	1	0
2	7	146000000	146999999	1	0	42	0	0	0	4	0
2	7	149000000	149999999	33	1	39	0	22	0	24	0
2	7	153000000	153999999	6	0	19	1	0	0	8	1
2	7	156000000	156999999	9	0	11	0	4	0	15	0
2	7	157000000	157999999	18	0	81	0	22	0	28	0
2	7	159000000	159999999	1	0	2	0	0	0	0	0
2	7	1000000	1999999	58	1	95	0	18	0	32	0
2	7	27000000	27999999	5	0	22	0	9	1	13	0
2	7	28000000	28999999	15	1	56	1	24	0	99	1
2	7	30000000	30999999	53	1	83	0	52	1	41	0
2	7	32000000	32999999	35	1	55	0	4	0	27	1
2	7	50000000	50999999	2	0	13	1	36	1	19	1
2	7	51000000	51999999	28	0	47	0	0	0	52	1
2	7	58000000	58999999	0	0	0	0	0	0	0	0
2	7	61000000	61999999	0	0	0	0	0	0	0	0
2	7	73000000	73999999	47	0	97	0	45	1	74	0
2	7	74000000	74999999	8	0	9	0	16	0	19	0
2	7	76000000	76999999	6	0	15	0	40	1	20	0
2	7	77000000	77999999	22	0	84	0	25	0	39	0
2	7	88000000	88999999	2	0	12	0	0	0	3	0
2	7	91000000	91999999	14	0	30	0	2	0	26	1
2	7	98000000	98999999	18	0	76	2	16	1	36	0
2	8	101000000	101999999	37	0	73	2	12	1	12	0
2	8	102000000	102999999	9	0	112	0	9	0	28	0
2	8	103000000	103999999	36	0	93	1	26	1	15	1
2	8	105000000	105999999	3	0	58	0	10	1	12	0
2	8	109000000	109999999	13	0	35	1	2	1	28	0
2	8	111000000	111999999	0	0	22	0	2	0	6	0
2	8	112000000	112999999	0	0	17	0	3	0	13	0
2	8	113000000	113999999	2	0	29	0	0	0	7	0
2	8	114000000	114999999	0	0	14	1	2	0	4	0
2	8	118000000	118999999	8	0	89	0	0	0	2	0
2	8	119000000	119999999	7	0	68	1	2	0	15	0
2	8	120000000	120999999	2	0	51	1	29	1	95	2
2	8	122000000	122999999	4	0	14	0	0	0	12	1
2	8	123000000	123999999	56	1	28	0	4	0	43	1
2	8	125000000	125999999	22	0	88	0	46	0	47	0
2	8	126000000	126999999	32	0	34	0	50	1	37	0
2	8	127000000	127999999	10	0	13	0	2	0	7	0
2	8	12000000	12999999	25	0	32	0	6	1	21	0
2	8	130000000	130999999	9	0	23	0	15	0	23	0
2	8	134000000	134999999	65	0	131	0	53	2	35	1
2	8	135000000	135999999	23	0	115	0	27	0	6	0
2	8	136000000	136999999	4	0	142	0	24	1	33	0
2	8	137000000	137999999	0	0	75	0	0	0	8	0
2	8	138000000	138999999	1	0	23	0	8	0	1	0
2	8	139000000	139999999	12	0	89	1	13	0	10	0
2	8	140000000	140999999	8	0	43	0	3	0	28	0
2	8	142000000	142999999	25	1	109	0	34	1	12	0
2	8	144000000	144999999	43	2	86	0	30	0	39	0
2	8	145000000	145999999	56	3	97	0	33	0	30	0
2	8	18000000	18999999	54	0	54	1	12	1	44	0
2	8	20000000	20999999	5	0	84	1	19	1	7	0
2	8	27000000	27999999	51	3	90	0	26	0	38	1
2	8	28000000	28999999	53	0	114	3	28	0	45	0
2	8	38000000	38999999	53	1	87	1	48	2	51	0
2	8	3000000	3999999	12	0	120	0	0	0	15	0
2	8	43000000	43999999	0	0	5	0	2	0	0	0
2	8	46000000	46999999	0	0	0	0	0	0	0	0
2	8	47000000	47999999	6	0	4	0	1	0	0	0
2	8	51000000	51999999	1	0	17	0	1	0	6	0
2	8	54000000	54999999	47	1	43	2	5	0	9	0
2	8	5000000	5999999	3	0	26	0	0	0	9	0
2	8	60000000	60999999	10	1	48	0	4	0	5	0
2	8	66000000	66999999	5	0	37	0	9	0	22	1
2	8	67000000	67999999	54	1	36	1	14	0	46	0
2	8	68000000	68999999	45	1	19	0	4	0	26	0
2	8	6000000	6999999	15	0	11	0	16	0	20	0
2	8	77000000	77999999	34	1	2	0	3	0	31	1
2	8	78000000	78999999	4	0	0	0	0	0	3	0
2	8	7000000	7999999	0	0	0	0	0	0	4	0
2	8	81000000	81999999	25	0	50	1	20	0	57	2
2	8	82000000	82999999	25	1	30	0	24	1	19	1
2	8	83000000	83999999	0	0	20	0	0	0	0	0
2	8	86000000	86999999	11	0	8	0	6	0	27	1
2	8	88000000	88999999	0	0	22	0	5	0	10	0
2	8	8000000	8999999	51	0	54	0	39	0	15	0
2	8	90000000	90999999	13	0	32	0	13	1	7	0
2	8	92000000	92999999	5	0	31	0	5	0	3	0
2	8	93000000	93999999	5	0	58	1	6	0	12	0
2	8	97000000	97999999	34	2	11	0	27	0	9	0
2	8	98000000	98999999	27	0	28	1	9	0	20	1
2	9	0	999999	90	1	15	0	27	2	55	1
2	9	9000000	9999999	0	0	30	0	0	0	10	0
2	9	99000000	99999999	32	0	33	0	10	1	62	1
2	9	100000000	100999999	21	0	53	0	36	1	49	2
2	9	101000000	101999999	16	0	159	1	34	1	16	0
2	9	102000000	102999999	6	0	45	0	17	2	10	0
2	9	103000000	103999999	8	0	38	0	3	0	84	0
2	9	104000000	104999999	2	0	58	1	2	1	28	0
2	9	105000000	105999999	1	0	13	0	0	0	1	0
2	9	106000000	106999999	0	0	9	0	5	0	1	0
2	9	107000000	107999999	43	1	24	0	34	2	23	0
2	9	108000000	108999999	8	0	38	0	2	0	86	3
2	9	10000000	10999999	0	0	74	1	0	0	2	1
2	9	109000000	109999999	23	1	6	0	4	0	35	1
2	9	110000000	110999999	25	0	16	0	24	1	16	0
2	9	111000000	111999999	15	0	47	0	6	0	18	0
2	9	112000000	112999999	10	0	43	1	16	0	57	0
2	9	113000000	113999999	8	0	19	1	25	0	97	1
2	9	114000000	114999999	18	0	38	2	28	1	21	0
2	9	115000000	115999999	20	2	23	0	28	3	50	2
2	9	116000000	116999999	53	0	36	0	20	0	37	1
2	9	117000000	117999999	27	0	53	1	37	1	48	0
2	9	118000000	118999999	5	0	5	0	4	0	2	0
2	9	11000000	11999999	0	0	28	0	2	0	2	0
2	9	119000000	119999999	23	0	81	0	0	0	9	0
2	9	120000000	120999999	36	2	42	0	15	1	23	0
2	9	121000000	121999999	23	0	35	0	0	0	10	0
2	9	122000000	122999999	30	0	99	0	0	0	16	0
2	9	123000000	123999999	47	2	55	0	24	2	70	0
2	9	124000000	124999999	86	1	148	2	41	1	97	1
2	9	126000000	126999999	106	1	64	1	30	0	23	0
2	9	127000000	127999999	56	1	105	1	25	0	30	1
2	9	128000000	128999999	10	0	32	0	19	0	25	0
2	9	12000000	12999999	3	0	29	1	0	0	9	0
2	9	129000000	129999999	81	1	99	1	34	1	92	1
2	9	130000000	130999999	71	3	168	2	86	2	53	1
2	9	131000000	131999999	72	6	124	1	25	0	72	3
2	9	132000000	132999999	130	1	116	0	64	0	97	1
2	9	133000000	133999999	34	0	50	0	7	0	36	1
2	9	134000000	134999999	55	0	122	0	62	1	62	0
2	9	135000000	135999999	40	1	46	0	26	1	47	0
2	9	136000000	136999999	56	1	134	0	28	0	41	0
2	9	137000000	137999999	56	1	118	1	33	0	47	0
2	9	138000000	138999999	76	2	110	1	12	0	35	0
2	9	139000000	139999999	87	2	106	0	43	0	83	1
2	9	140000000	140999999	78	1	149	1	35	1	28	0
2	9	141000000	141999999	0	0	6	0	3	0	0	0
2	9	14000000	14999999	51	1	74	0	5	0	25	0
2	9	15000000	15999999	7	0	25	2	3	0	3	0
2	9	16000000	16999999	7	0	2	0	13	1	3	0
2	9	18000000	18999999	5	0	10	0	6	0	4	0
2	9	1000000	1999999	2	0	28	1	0	0	10	0
2	9	19000000	19999999	11	0	103	1	18	2	89	2
2	9	20000000	20999999	10	0	52	1	3	0	11	0
2	9	22000000	22999999	6	0	9	0	6	0	0	0
2	9	23000000	23999999	1	0	80	1	9	0	1	0
2	9	24000000	24999999	0	0	1	0	0	0	0	0
2	9	25000000	25999999	2	0	11	0	1	0	1	0
2	9	2000000	2999999	20	0	113	0	16	0	29	1
2	9	29000000	29999999	0	0	7	0	0	0	2	0
2	9	30000000	30999999	1	0	11	0	1	0	4	0
2	9	31000000	31999999	1	0	20	0	3	0	0	0
2	9	32000000	32999999	12	1	30	0	1	0	9	0
2	9	33000000	33999999	22	0	65	0	36	1	26	0
2	9	34000000	34999999	81	5	81	0	17	0	43	0
2	9	35000000	35999999	35	4	91	0	33	1	37	1
2	9	36000000	36999999	38	0	33	0	29	0	56	1
2	9	37000000	37999999	32	0	43	1	7	0	39	1
2	9	38000000	38999999	12	0	45	0	2	0	29	0
2	9	3000000	3999999	41	0	63	0	15	0	5	0
2	9	39000000	39999999	0	1	0	0	0	0	0	0
2	9	40000000	40999999	2	0	1	0	0	0	0	0
2	9	41000000	41999999	0	0	0	0	0	0	0	0
2	9	42000000	42999999	0	0	1	0	1	0	1	0
2	9	43000000	43999999	2	1	4	0	0	0	0	0
2	9	44000000	44999999	0	0	3	0	1	0	2	0
2	9	45000000	45999999	1	0	1	0	2	0	1	0
2	9	46000000	46999999	0	0	0	0	2	0	0	0
2	9	47000000	47999999	0	0	0	0	1	0	0	0
2	9	4000000	4999999	69	2	86	2	17	1	20	1
2	9	5000000	5999999	9	0	12	0	24	2	15	1
2	9	65000000	65999999	0	0	0	0	0	0	0	0
2	9	66000000	66999999	4	0	6	0	4	0	4	0
2	9	67000000	67999999	1	0	1	0	0	0	0	0
2	9	68000000	68999999	0	0	0	0	4	0	1	0
2	9	6000000	6999999	36	2	46	0	14	0	33	0
2	9	69000000	69999999	1	0	3	0	2	1	3	0
2	9	70000000	70999999	2	0	4	0	11	1	3	0
2	9	71000000	71999999	39	2	44	1	30	0	32	1
2	9	72000000	72999999	21	1	50	0	17	2	27	0
2	9	73000000	73999999	36	0	49	0	24	0	15	0
2	9	74000000	74999999	14	1	71	1	10	0	47	1
2	9	75000000	75999999	42	1	55	0	16	1	13	0
2	9	76000000	76999999	2	0	18	0	0	0	4	0
2	9	77000000	77999999	38	1	50	0	12	1	24	1
2	9	78000000	78999999	42	1	33	0	12	0	5	0
2	9	7000000	7999999	7	0	38	0	4	0	21	0
2	9	79000000	79999999	2	0	37	1	13	0	26	1
2	9	80000000	80999999	165	3	44	0	22	0	62	1
2	9	81000000	81999999	9	0	17	0	2	0	2	0
2	9	82000000	82999999	7	0	21	0	16	0	28	1
2	9	83000000	83999999	2	0	16	0	0	0	4	0
2	9	84000000	84999999	43	1	24	0	4	0	4	0
2	9	85000000	85999999	6	0	25	0	0	0	3	0
2	9	86000000	86999999	26	0	12	0	16	0	12	0
2	9	87000000	87999999	115	1	174	1	4	0	41	0
2	9	88000000	88999999	21	1	52	2	7	0	74	1
2	9	8000000	8999999	9	0	35	0	0	0	145	0
2	9	89000000	89999999	5	0	28	0	4	0	10	0
2	9	90000000	90999999	22	1	92	0	25	0	4	0
2	9	91000000	91999999	10	0	110	2	18	1	26	0
2	9	92000000	92999999	33	0	60	0	53	0	39	1
2	9	93000000	93999999	8	0	64	1	19	1	9	0
2	9	94000000	94999999	15	0	27	1	15	1	9	0
2	9	95000000	95999999	27	0	59	0	35	3	31	0
2	9	96000000	96999999	33	0	47	0	15	0	31	1
2	9	97000000	97999999	34	0	65	0	7	1	87	0
2	9	98000000	98999999	48	1	47	0	3	0	38	0
3	10	0	999999	59	0	83	0	21	0	58	0
3	10	9000000	9999999	1	0	72	0	2	0	0	0
3	10	102000000	102999999	23	1	35	2	15	0	42	1
3	10	103000000	103999999	26	1	99	1	28	1	38	1
3	10	104000000	104999999	81	4	66	0	57	1	50	0
3	10	105000000	105999999	29	0	120	1	21	0	57	2
3	10	107000000	107999999	9	0	37	0	1	0	7	0
3	10	116000000	116999999	75	1	96	2	1	0	31	1
3	10	119000000	119999999	40	2	12	0	2	0	3	0
3	10	121000000	121999999	29	1	21	1	40	2	10	0
3	10	122000000	122999999	20	0	13	0	11	0	43	0
3	10	123000000	123999999	77	1	41	1	0	0	81	2
3	10	124000000	124999999	16	1	48	2	10	0	66	1
3	10	125000000	125999999	2	0	96	0	22	1	19	0
3	10	126000000	126999999	98	1	102	0	54	1	64	1
3	10	127000000	127999999	9	0	51	0	4	0	9	0
3	10	128000000	128999999	35	1	14	0	0	0	76	2
3	10	12000000	12999999	42	1	131	1	24	1	16	0
3	10	130000000	130999999	0	0	29	0	3	0	5	0
3	10	131000000	131999999	8	0	12	0	0	0	3	0
3	10	132000000	132999999	0	0	40	0	8	0	1	0
3	10	133000000	133999999	17	1	76	1	1	0	33	0
3	10	134000000	134999999	47	0	152	0	27	0	42	0
3	10	135000000	135999999	9	1	37	1	17	1	14	0
3	10	16000000	16999999	6	0	37	0	0	0	3	0
3	10	17000000	17999999	15	1	10	0	12	0	13	0
3	10	1000000	1999999	18	0	128	1	6	1	56	0
3	10	21000000	21999999	69	1	53	0	10	0	9	0
3	10	25000000	25999999	33	2	105	1	22	0	52	1
3	10	27000000	27999999	48	1	59	0	16	1	4	0
3	10	2000000	2999999	4	0	36	0	4	0	1	0
3	10	32000000	32999999	26	0	25	0	31	1	20	2
3	10	33000000	33999999	25	1	27	0	23	2	3	1
3	10	35000000	35999999	52	2	82	0	20	1	51	0
3	10	36000000	36999999	8	0	10	0	3	0	4	0
3	10	37000000	37999999	10	0	8	0	0	0	2	0
3	10	38000000	38999999	4	0	9	2	8	0	5	0
3	10	39000000	39999999	0	0	0	0	0	0	0	0
3	10	46000000	46999999	2	0	8	0	0	0	17	0
3	10	4000000	4999999	7	0	50	0	46	0	5	0
3	10	49000000	49999999	20	0	61	0	38	2	40	0
3	10	53000000	53999999	26	0	26	0	7	0	11	0
3	10	56000000	56999999	5	0	0	0	0	0	4	0
3	10	58000000	58999999	0	0	0	0	1	0	0	0
3	10	59000000	59999999	9	0	11	0	0	0	9	0
3	10	62000000	62999999	2	0	127	1	9	0	124	1
3	10	63000000	63999999	8	0	93	0	23	0	35	0
3	10	64000000	64999999	7	0	41	0	36	3	23	1
3	10	66000000	66999999	4	0	26	0	7	0	12	0
3	10	67000000	67999999	1	0	14	0	0	0	3	0
3	10	68000000	68999999	0	0	57	1	2	0	35	1
3	10	6000000	6999999	53	1	53	0	53	1	64	1
3	10	73000000	73999999	90	2	64	0	69	1	81	0
3	10	74000000	74999999	23	1	40	1	28	1	42	0
3	10	75000000	75999999	51	2	60	2	54	4	48	1
3	10	7000000	7999999	55	0	31	0	54	1	26	0
3	10	79000000	79999999	76	1	200	1	16	0	29	0
3	10	80000000	80999999	124	0	85	0	31	0	67	0
3	10	81000000	81999999	70	0	44	0	39	2	32	1
3	10	84000000	84999999	9	0	90	0	0	0	1	0
3	10	86000000	86999999	14	0	12	0	3	0	19	0
3	10	89000000	89999999	8	0	24	0	21	0	11	0
3	10	98000000	98999999	25	0	90	0	54	2	40	1
3	1	0	999999	18	0	20	0	9	0	12	0
3	1	9000000	9999999	73	2	82	1	42	2	81	0
3	1	106000000	106999999	0	0	9	0	0	0	0	0
3	1	107000000	107999999	9	0	19	1	3	0	6	0
3	1	10000000	10999999	61	1	56	1	23	0	95	1
3	11	0	999999	94	1	113	0	39	1	56	1
3	11	99000000	99999999	0	0	28	0	0	0	2	0
3	11	101000000	101999999	6	1	21	1	0	0	0	0
3	11	104000000	104999999	0	0	35	0	14	3	3	0
3	11	116000000	116999999	102	0	113	0	9	0	78	1
3	11	118000000	118999999	50	1	59	2	49	0	61	1
3	1	111000000	111999999	17	1	59	2	24	2	27	0
3	11	119000000	119999999	28	0	98	1	10	1	104	1
3	11	121000000	121999999	101	0	96	0	58	1	54	0
3	11	124000000	124999999	15	2	115	0	24	0	20	1
3	1	112000000	112999999	27	0	109	1	48	5	45	1
3	11	12000000	12999999	70	3	133	2	8	0	20	0
3	11	14000000	14999999	49	0	20	0	23	4	16	0
3	1	117000000	117999999	16	0	102	2	26	1	36	0
3	1	11000000	11999999	46	2	112	0	22	1	60	0
3	1	121000000	121999999	1	0	6	0	34	0	1	0
3	11	22000000	22999999	2	0	18	0	0	0	15	1
3	11	23000000	23999999	0	0	1	0	0	0	0	0
3	1	12000000	12999999	38	1	48	0	52	2	13	0
3	11	2000000	2999999	20	1	32	0	32	0	33	1
3	1	13000000	13999999	3	0	13	0	11	1	7	0
3	11	3000000	3999999	33	1	48	0	25	2	24	0
3	11	40000000	40999999	2	0	39	0	1	0	23	0
3	1	142000000	142999999	0	0	0	0	0	0	0	0
3	1	143000000	143999999	0	0	1	0	31	1	0	0
3	1	145000000	145999999	70	2	53	1	41	1	40	0
3	1	146000000	146999999	4	0	6	0	3	0	10	0
3	11	46000000	46999999	75	4	99	0	17	0	86	0
3	1	148000000	148999999	5	1	7	0	5	0	3	0
3	1	149000000	149999999	24	0	20	1	71	1	27	1
3	1	155000000	155999999	66	3	78	2	48	2	67	2
3	11	55000000	55999999	0	0	2	0	1	0	0	0
3	1	156000000	156999999	80	4	90	0	44	1	82	1
3	11	57000000	57999999	55	2	96	2	29	3	27	2
3	11	61000000	61999999	94	4	98	1	42	0	52	2
3	1	164000000	164999999	28	1	65	1	0	0	51	0
3	11	64000000	64999999	77	4	112	0	63	0	72	2
3	1	165000000	165999999	23	1	39	1	9	0	16	0
3	11	65000000	65999999	69	2	96	0	76	1	76	0
3	1	166000000	166999999	12	1	65	0	2	0	28	1
3	11	67000000	67999999	76	4	64	0	66	3	59	1
3	1	168000000	168999999	12	0	78	1	23	1	25	0
3	1	16000000	16999999	101	0	65	1	44	0	66	0
3	1	169000000	169999999	13	1	63	1	21	3	34	1
3	11	70000000	70999999	52	1	152	1	5	0	24	0
3	11	71000000	71999999	48	3	37	0	27	2	48	0
3	11	75000000	75999999	28	1	73	1	45	1	52	0
3	1	176000000	176999999	17	0	61	0	5	0	6	0
3	11	76000000	76999999	32	0	45	0	20	1	34	0
3	1	17000000	17999999	53	0	43	0	49	2	30	1
3	1	179000000	179999999	13	0	28	0	24	4	9	0
3	1	182000000	182999999	38	2	57	1	22	2	26	0
3	1	184000000	184999999	69	1	76	0	17	0	25	1
3	1	185000000	185999999	2	0	16	0	14	1	6	0
3	11	8000000	8999999	50	1	82	2	32	0	35	0
3	11	89000000	89999999	0	0	6	1	0	0	16	0
3	1	195000000	195999999	0	0	31	0	0	0	0	0
3	1	196000000	196999999	0	0	18	1	0	0	2	0
3	1	197000000	197999999	28	1	16	1	1	0	10	0
3	1	1000000	1999999	43	1	103	0	27	0	56	1
3	1	200000000	200999999	44	0	33	1	15	1	62	1
3	1	201000000	201999999	104	4	138	1	15	1	81	2
3	1	204000000	204999999	93	2	186	0	20	1	100	1
3	1	205000000	205999999	56	1	69	0	24	0	82	3
3	1	206000000	206999999	13	0	55	0	116	5	9	0
3	12	0	999999	20	0	52	0	31	0	61	2
3	12	106000000	106999999	40	1	100	0	24	1	35	1
3	12	109000000	109999999	82	3	94	1	36	2	62	1
3	12	110000000	110999999	43	0	99	3	50	2	81	2
3	12	111000000	111999999	27	1	84	0	44	3	22	0
3	12	112000000	112999999	32	2	103	0	23	0	48	1
3	12	113000000	113999999	54	3	139	1	23	2	43	1
3	12	118000000	118999999	45	1	49	2	10	0	50	0
3	12	120000000	120999999	49	0	118	3	33	2	47	0
3	12	121000000	121999999	41	0	137	1	50	3	83	2
3	12	122000000	122999999	44	1	113	0	37	2	45	0
3	12	123000000	123999999	82	1	136	0	53	2	60	0
3	12	125000000	125999999	106	1	217	1	66	0	119	0
3	12	129000000	129999999	8	0	79	0	22	1	18	0
3	12	130000000	130999999	8	0	95	1	0	0	13	0
3	12	131000000	131999999	12	0	148	1	5	0	15	0
3	12	132000000	132999999	19	0	143	0	19	0	30	0
3	12	133000000	133999999	20	1	44	0	16	0	18	0
3	1	213000000	213999999	0	0	38	0	7	0	7	0
3	12	15000000	15999999	29	1	52	2	28	2	20	0
3	1	216000000	216999999	4	0	12	0	1	0	5	0
3	12	17000000	17999999	0	0	23	0	0	0	0	0
3	12	1000000	1999999	29	0	38	0	24	0	50	1
3	1	221000000	221999999	4	0	11	0	20	0	19	1
3	12	21000000	21999999	16	2	14	1	0	1	19	1
3	1	226000000	226999999	62	2	85	0	42	0	63	1
3	12	27000000	27999999	12	0	84	1	19	1	38	1
3	1	228000000	228999999	11	1	34	0	18	0	46	1
3	1	22000000	22999999	6	0	38	1	21	3	25	0
3	1	229000000	229999999	55	0	59	0	32	0	82	0
3	12	31000000	31999999	13	0	28	2	32	0	20	0
3	12	32000000	32999999	53	0	56	2	36	1	18	0
3	1	233000000	233999999	16	0	87	1	13	0	9	1
3	12	37000000	37999999	2	0	0	0	0	0	0	0
3	1	238000000	238999999	6	0	22	0	2	0	4	0
3	1	23000000	23999999	49	1	86	0	24	1	49	0
3	12	3000000	3999999	17	0	95	1	5	0	24	0
3	1	239000000	239999999	0	0	123	1	0	0	7	0
3	1	243000000	243999999	24	0	80	0	40	2	41	1
3	12	43000000	43999999	0	0	22	0	0	0	3	0
3	12	44000000	44999999	2	0	85	0	2	1	6	0
3	12	45000000	45999999	14	1	76	1	8	1	10	0
3	1	248000000	248999999	0	0	1	0	0	0	3	0
3	12	48000000	48999999	45	4	57	2	35	0	29	1
3	1	24000000	24999999	30	0	34	1	48	2	42	1
3	1	249000000	249999999	3	0	15	0	7	0	10	0
3	12	56000000	56999999	73	5	65	3	52	6	47	1
3	12	58000000	58999999	29	2	68	0	19	1	17	0
3	12	59000000	59999999	7	0	42	1	0	0	19	1
3	12	63000000	63999999	8	0	61	1	3	0	47	1
3	1	26000000	26999999	36	1	100	1	59	1	59	1
3	12	6000000	6999999	54	4	86	2	86	5	62	1
3	12	77000000	77999999	20	1	66	0	0	1	5	0
3	1	28000000	28999999	20	0	56	1	69	2	46	0
3	1	2000000	2999999	70	2	115	0	39	1	58	0
3	1	30000000	30999999	0	0	55	0	5	0	6	0
3	13	99000000	99999999	41	0	112	1	31	3	51	1
3	13	108000000	108999999	13	0	38	1	6	1	4	0
3	13	114000000	114999999	60	0	43	0	46	1	46	0
3	13	115000000	115999999	5	0	3	0	2	0	5	0
3	1	31000000	31999999	35	1	78	1	30	1	55	1
3	13	27000000	27999999	38	1	82	2	23	1	31	0
3	13	28000000	28999999	8	0	28	1	18	1	3	0
3	13	33000000	33999999	36	0	83	1	19	0	38	1
3	13	36000000	36999999	11	0	156	1	0	0	20	0
3	13	50000000	50999999	19	0	20	0	31	2	42	1
3	13	51000000	51999999	14	0	56	0	37	1	37	1
3	13	55000000	55999999	0	0	1	0	0	0	0	0
3	13	61000000	61999999	6	0	42	1	0	0	5	0
3	13	62000000	62999999	1	0	18	0	1	0	2	0
3	13	64000000	64999999	0	0	0	0	0	0	0	0
3	13	65000000	65999999	0	0	18	0	0	0	0	0
3	13	66000000	66999999	8	0	60	0	1	0	7	0
3	1	36000000	36999999	35	0	83	3	46	2	60	0
3	13	69000000	69999999	0	0	5	0	0	0	0	0
3	13	77000000	77999999	13	0	43	1	47	1	5	0
3	13	83000000	83999999	0	0	14	0	0	0	8	0
3	13	90000000	90999999	4	0	3	0	0	0	1	0
3	13	91000000	91999999	1	0	27	0	3	0	0	0
3	13	95000000	95999999	26	1	8	0	30	1	20	0
3	1	3000000	3999999	101	0	38	0	12	0	49	0
3	14	104000000	104999999	43	2	97	1	12	0	24	0
3	14	105000000	105999999	49	0	108	0	53	0	76	0
3	14	107000000	107999999	0	0	0	0	3	0	0	0
3	14	19000000	19999999	0	0	0	0	0	0	0	0
3	14	20000000	20999999	13	0	2	1	31	1	5	0
3	14	21000000	21999999	53	1	30	0	57	6	43	2
3	14	23000000	23999999	53	2	74	0	58	4	43	3
3	14	24000000	24999999	55	5	81	4	44	0	35	1
3	14	39000000	39999999	6	0	38	1	12	0	37	0
3	14	41000000	41999999	1	0	2	0	0	0	0	0
3	14	44000000	44999999	0	0	10	0	0	0	1	0
3	14	47000000	47999999	0	0	34	0	0	0	18	0
3	14	48000000	48999999	2	0	8	1	0	0	12	0
3	14	50000000	50999999	21	0	52	2	31	2	45	3
3	14	51000000	51999999	58	1	154	2	20	2	62	3
3	14	58000000	58999999	17	0	33	1	10	0	10	0
3	1	45000000	45999999	55	1	54	0	34	1	72	1
3	14	59000000	59999999	31	0	100	2	31	0	9	0
3	14	67000000	67999999	12	0	16	1	2	0	42	1
3	1	46000000	46999999	25	0	43	2	34	1	45	0
3	14	71000000	71999999	22	0	94	1	23	0	18	0
3	14	75000000	75999999	80	0	56	1	72	1	45	0
3	14	77000000	77999999	61	1	105	1	66	1	84	0
3	14	82000000	82999999	6	0	66	0	3	0	9	0
3	14	87000000	87999999	0	0	62	0	4	0	9	0
3	1	48000000	48999999	16	0	8	0	8	0	28	1
3	14	93000000	93999999	37	1	99	2	68	2	38	0
3	1	4000000	4999999	9	0	86	1	0	0	29	0
3	1	50000000	50999999	3	0	44	1	4	0	4	0
3	15	100000000	100999999	37	0	52	0	35	1	29	0
3	1	51000000	51999999	37	0	26	1	17	0	56	1
3	15	20000000	20999999	5	0	0	0	0	0	1	0
3	15	21000000	21999999	0	0	0	0	0	0	0	0
3	15	22000000	22999999	5	0	29	0	9	1	3	0
3	15	30000000	30999999	45	1	31	0	4	0	53	1
3	15	37000000	37999999	45	1	28	0	0	0	20	0
3	1	54000000	54999999	39	0	91	0	15	0	43	1
3	15	51000000	51999999	31	2	86	2	53	2	29	1
3	15	55000000	55999999	5	1	20	1	23	1	4	0
3	15	56000000	56999999	8	0	14	0	3	0	10	0
3	15	57000000	57999999	57	1	31	0	32	0	97	1
3	15	61000000	61999999	88	1	24	1	0	0	3	0
3	15	63000000	63999999	49	1	73	1	31	2	48	0
3	15	73000000	73999999	40	1	43	1	17	2	29	1
3	15	77000000	77999999	34	1	55	1	30	1	88	0
3	15	84000000	84999999	0	0	57	1	0	0	51	1
3	15	97000000	97999999	0	0	10	0	2	0	0	0
3	15	98000000	98999999	8	0	49	0	4	0	6	1
3	1	5000000	5999999	20	0	62	0	0	0	15	0
3	16	13000000	13999999	0	0	88	0	0	0	12	0
3	16	14000000	14999999	35	0	74	0	10	0	26	0
3	16	17000000	17999999	24	0	85	0	28	0	67	1
3	16	18000000	18999999	9	0	16	1	2	0	11	1
3	1	61000000	61999999	138	1	29	0	25	0	71	0
3	16	1000000	1999999	41	1	95	0	19	0	41	2
3	16	26000000	26999999	3	0	29	0	0	0	2	0
3	16	27000000	27999999	33	1	76	0	35	1	32	0
3	16	2000000	2999999	71	2	134	3	33	2	58	0
3	16	30000000	30999999	53	2	116	0	81	2	59	0
3	16	34000000	34999999	0	0	0	0	0	0	2	0
3	16	35000000	35999999	0	0	0	0	0	0	0	0
3	16	46000000	46999999	20	1	40	0	10	0	13	0
3	16	47000000	47999999	5	0	84	2	5	0	21	0
3	16	4000000	4999999	68	1	115	0	23	0	74	0
3	16	49000000	49999999	39	1	13	0	2	0	12	0
3	16	57000000	57999999	47	1	63	0	58	1	53	1
3	16	58000000	58999999	30	1	65	3	7	0	30	0
3	16	5000000	5999999	8	1	123	1	5	0	20	1
3	16	61000000	61999999	0	0	31	0	4	0	4	0
3	16	66000000	66999999	43	1	98	0	27	2	36	1
3	1	66000000	66999999	62	1	56	1	25	0	112	0
3	16	70000000	70999999	42	1	72	0	20	1	38	0
3	1	67000000	67999999	26	1	35	1	8	0	22	1
3	16	87000000	87999999	53	0	101	1	21	0	27	0
3	16	8000000	8999999	21	1	38	1	5	0	10	0
3	16	89000000	89999999	52	0	119	0	69	0	60	1
3	16	90000000	90999999	9	0	24	0	12	0	8	0
3	1	6000000	6999999	54	1	145	2	14	1	33	1
3	1	69000000	69999999	0	0	60	0	0	0	3	0
3	17	18000000	18999999	19	0	35	0	21	3	23	0
3	17	19000000	19999999	65	0	94	1	41	0	54	2
3	17	22000000	22999999	0	0	0	0	0	0	0	0
3	17	25000000	25999999	37	0	47	0	37	2	36	0
3	17	28000000	28999999	17	0	31	0	34	1	49	1
3	17	2000000	2999999	55	1	129	1	39	0	47	0
3	17	30000000	30999999	52	0	83	1	17	1	45	0
3	17	34000000	34999999	19	1	35	1	23	3	6	0
3	17	36000000	36999999	33	1	98	0	21	0	53	0
3	1	73000000	73999999	1	0	14	0	0	0	0	0
3	17	3000000	3999999	31	0	52	0	29	0	47	1
3	17	39000000	39999999	16	1	37	0	12	0	14	0
3	17	40000000	40999999	71	1	93	3	64	2	70	1
3	17	42000000	42999999	48	3	101	0	39	1	38	0
3	17	43000000	43999999	54	1	123	0	34	0	55	0
3	17	44000000	44999999	31	0	78	0	18	0	34	0
3	17	45000000	45999999	35	0	50	0	29	1	27	0
3	17	46000000	46999999	30	0	31	0	29	0	23	0
3	17	48000000	48999999	52	3	106	0	29	1	49	1
3	1	74000000	74999999	4	0	51	0	0	0	5	0
3	17	4000000	4999999	50	2	84	0	76	4	67	1
3	17	55000000	55999999	93	1	58	1	32	0	52	0
3	17	56000000	56999999	55	1	43	1	27	0	47	1
3	17	58000000	58999999	10	0	30	0	25	1	83	0
3	17	62000000	62999999	62	0	44	0	67	2	24	0
3	17	72000000	72999999	52	3	47	0	58	4	66	2
3	17	73000000	73999999	101	3	96	0	89	1	82	0
3	17	75000000	75999999	85	0	146	0	44	0	71	0
3	17	77000000	77999999	38	0	125	0	10	0	30	0
3	17	7000000	7999999	86	8	101	1	68	6	43	0
3	17	79000000	79999999	73	3	113	0	44	0	80	1
3	17	80000000	80999999	75	2	126	0	60	1	63	1
3	17	81000000	81999999	9	0	5	0	10	0	1	0
3	1	79000000	79999999	3	0	19	0	6	2	0	0
3	18	9000000	9999999	41	1	45	0	46	1	57	0
3	18	10000000	10999999	46	1	22	0	32	0	54	0
3	18	11000000	11999999	13	0	41	1	20	1	13	1
3	18	15000000	15999999	0	0	1	0	0	0	1	0
3	18	18000000	18999999	0	0	3	0	4	1	3	1
3	1	81000000	81999999	0	0	36	0	4	0	0	0
3	18	20000000	20999999	30	1	61	0	18	0	17	0
3	18	25000000	25999999	28	1	75	1	0	0	24	0
3	18	28000000	28999999	3	0	8	0	1	1	4	0
3	18	30000000	30999999	18	0	26	0	4	0	15	0
3	18	31000000	31999999	4	0	67	2	0	0	11	0
3	18	33000000	33999999	19	0	44	2	23	1	18	0
3	18	35000000	35999999	30	0	71	1	0	0	5	0
3	18	37000000	37999999	1	0	35	0	1	0	6	0
3	18	38000000	38999999	0	0	26	0	0	0	1	0
3	18	39000000	39999999	4	0	21	0	0	0	5	0
3	18	49000000	49999999	2	0	24	0	0	0	8	0
3	18	50000000	50999999	5	0	26	0	0	0	6	0
3	18	54000000	54999999	5	0	36	1	7	0	22	0
3	1	85000000	85999999	72	0	78	1	9	2	9	0
3	18	63000000	63999999	0	0	19	1	0	0	2	0
3	1	86000000	86999999	9	1	41	0	7	0	6	1
3	18	69000000	69999999	0	0	1	0	0	0	6	0
3	18	70000000	70999999	0	0	83	2	0	0	5	0
3	18	73000000	73999999	2	0	27	0	0	0	10	0
3	18	78000000	78999999	0	0	0	0	0	0	1	0
3	1	87000000	87999999	29	1	65	1	8	0	11	1
3	18	7000000	7999999	27	1	25	1	9	0	8	0
3	1	8000000	8999999	81	2	110	1	40	0	106	0
3	1	89000000	89999999	22	0	16	1	21	6	12	0
3	19	0	999999	38	1	101	0	25	1	36	0
3	19	12000000	12999999	27	3	42	0	37	4	33	1
3	19	17000000	17999999	46	1	96	1	78	4	38	0
3	1	91000000	91999999	9	0	7	0	5	0	13	0
3	19	1000000	1999999	95	1	130	0	66	0	76	0
3	19	4000000	4999999	60	1	141	0	75	1	59	0
3	1	95000000	95999999	85	3	31	0	4	0	26	0
3	19	59000000	59999999	11	1	23	0	12	0	11	0
3	20	14000000	14999999	1	0	35	1	0	0	5	0
3	20	26000000	26999999	0	0	0	0	0	0	0	0
3	20	29000000	29999999	3	0	5	0	5	0	2	0
3	20	47000000	47999999	82	1	97	0	59	2	83	0
3	20	60000000	60999999	56	0	80	0	10	0	45	1
3	2	0	999999	10	0	29	0	1	0	21	0
3	2	9000000	9999999	67	2	78	1	14	1	43	1
3	2	101000000	101999999	27	2	120	1	21	1	18	1
3	2	102000000	102999999	75	0	67	1	47	1	68	1
3	2	103000000	103999999	5	0	31	0	2	0	2	0
3	2	105000000	105999999	47	0	58	0	5	0	58	0
3	2	106000000	106999999	15	0	98	0	27	1	9	0
3	2	107000000	107999999	11	0	79	0	2	1	4	0
3	2	10000000	10999999	31	0	73	1	26	1	22	0
3	2	109000000	109999999	51	0	77	0	46	3	19	0
3	21	9000000	9999999	0	0	0	0	0	0	1	0
3	2	110000000	110999999	19	0	45	0	13	0	6	0
3	21	10000000	10999999	0	0	0	0	0	0	0	0
3	2	111000000	111999999	0	0	9	0	1	1	8	0
3	2	113000000	113999999	34	0	68	0	54	3	27	0
3	2	114000000	114999999	11	0	22	0	29	2	7	0
3	21	14000000	14999999	0	0	0	0	0	0	1	0
3	2	115000000	115999999	8	0	60	1	0	0	10	0
3	2	117000000	117999999	0	0	19	0	0	0	2	0
3	2	11000000	11999999	60	2	135	1	10	0	41	0
3	2	121000000	121999999	85	1	20	0	3	0	31	0
3	2	123000000	123999999	2	0	7	0	6	0	1	0
3	2	125000000	125999999	1	0	49	0	0	0	15	0
3	2	12000000	12999999	32	1	48	0	11	0	21	0
3	2	130000000	130999999	9	0	32	0	22	0	14	0
3	2	131000000	131999999	46	1	42	0	15	1	35	0
3	2	132000000	132999999	1	0	6	0	3	0	8	0
3	2	134000000	134999999	31	0	33	0	20	0	41	0
3	2	135000000	135999999	16	0	47	1	17	0	46	0
3	2	136000000	136999999	12	0	103	1	18	1	12	0
3	2	137000000	137999999	2	0	7	1	7	0	0	0
3	2	138000000	138999999	2	0	12	0	9	0	8	0
3	2	139000000	139999999	1	0	28	1	4	0	2	0
3	2	141000000	141999999	8	0	19	0	5	0	11	0
3	2	144000000	144999999	4	0	71	0	5	0	9	0
3	2	145000000	145999999	29	0	56	0	45	0	43	2
3	2	148000000	148999999	1	0	23	0	3	0	4	0
3	21	48000000	48999999	5	1	6	0	6	0	12	1
3	2	149000000	149999999	17	0	66	2	4	0	33	1
3	2	152000000	152999999	10	0	78	1	42	3	9	1
3	2	153000000	153999999	109	1	108	0	37	1	88	1
3	2	154000000	154999999	0	0	7	1	0	0	7	1
3	2	155000000	155999999	0	0	46	1	0	0	6	0
3	2	158000000	158999999	9	0	48	0	10	1	15	1
3	2	162000000	162999999	2	0	61	2	7	1	8	0
3	2	163000000	163999999	3	0	75	1	3	1	3	0
3	2	164000000	164999999	31	0	8	0	0	0	20	0
3	2	165000000	165999999	2	0	17	1	0	0	9	0
3	2	166000000	166999999	14	0	70	3	2	0	26	0
3	2	167000000	167999999	0	0	4	2	0	0	4	0
3	2	168000000	168999999	37	1	31	1	0	0	11	0
3	2	16000000	16999999	18	0	59	0	14	0	29	0
3	2	169000000	169999999	3	0	80	1	17	1	16	1
3	2	171000000	171999999	13	0	38	1	2	0	14	0
3	2	172000000	172999999	15	1	57	2	10	1	29	1
3	2	173000000	173999999	35	1	100	1	15	1	11	1
3	2	176000000	176999999	3	0	19	1	1	0	0	0
3	2	177000000	177999999	9	0	40	1	0	0	18	1
3	2	179000000	179999999	32	0	51	0	12	0	15	0
3	2	180000000	180999999	4	0	78	1	3	0	11	1
3	2	181000000	181999999	3	0	34	0	0	0	8	0
3	2	183000000	183999999	3	1	76	2	4	1	13	1
3	2	184000000	184999999	0	0	30	0	0	0	7	0
3	2	187000000	187999999	32	2	35	1	9	0	20	0
3	2	188000000	188999999	4	0	31	0	0	0	10	1
3	2	18000000	18999999	6	0	15	0	0	0	11	0
3	2	190000000	190999999	9	0	31	0	16	1	10	1
3	2	192000000	192999999	0	0	48	2	15	0	19	0
3	2	193000000	193999999	0	0	18	1	0	0	27	1
3	2	196000000	196999999	13	1	61	1	27	0	7	0
3	2	1000000	1999999	3	0	93	0	1	0	20	0
3	2	200000000	200999999	16	0	112	0	2	0	25	0
3	2	201000000	201999999	16	0	83	1	15	2	38	0
3	2	204000000	204999999	20	1	68	0	41	3	12	0
3	2	20000000	20999999	51	2	46	0	23	0	45	0
3	2	209000000	209999999	16	0	26	2	8	0	12	0
3	2	210000000	210999999	13	0	106	2	13	0	22	0
3	2	211000000	211999999	3	0	30	1	0	0	32	0
3	2	212000000	212999999	7	0	25	0	0	0	17	0
3	2	214000000	214999999	3	0	8	0	0	0	7	0
3	2	216000000	216999999	30	0	23	0	17	0	22	0
3	2	218000000	218999999	56	0	41	0	17	0	43	0
3	22	18000000	18999999	58	2	139	1	20	1	75	0
3	2	21000000	21999999	3	0	46	0	4	0	21	0
3	2	219000000	219999999	42	4	39	0	54	2	29	0
3	2	221000000	221999999	3	0	58	0	0	0	3	0
3	2	224000000	224999999	42	1	47	1	3	0	22	0
3	2	225000000	225999999	17	0	43	0	30	1	66	1
3	2	227000000	227999999	18	0	13	0	9	0	10	0
3	2	22000000	22999999	1	0	22	0	0	0	5	0
3	2	229000000	229999999	2	0	20	1	0	0	4	0
3	2	230000000	230999999	30	1	65	3	26	0	60	1
3	2	232000000	232999999	43	1	74	0	31	0	60	2
[truncated: 2,766 more rows]
