# Supplementary material for: THUNDER: A reference-free deconvolution method to infer cell type proportions from bulk Hi-C data
Source: PLoS Genet. 2022 Mar 8;18(3):e1010102. doi: 10.1371/journal.pgen.1010102 (PMC8932604; doi:10.1371/journal.pgen.1010102)
Supplement: S4 Table — (XLSX) [file pgen.1010102.s004.xlsx]

## Sheet: S4 Table
S4 Table. Computational Performance on 5 YRI Samples of 10Kb Resolution Hi-C Data.
Chr	Duration (h)	Memory (GB)	Bin-Pairs	Selected Bin-Pairs
chr1	5.44278	97.3358	3174333	65265
chr2	7.21	103.166	3507051	68506
chr3	6.32528	92.4245	2988427	61700
chr4	5.06694	89.1034	2893327	59152
chr5	4.0425	85.7052	2677352	53739
chr6	6.86833	81.2325	2545972	50167
chr7	6.14806	69.6459	2163857	44196
chr8	3.2675	59.1128	2105779	41971
chr9	2.47306	48.9597	1580008	32001
chr10	3.19861	59.442	1848124	36801
chr11	3.10167	57.5376	1896637	37615
chr12	2.85889	62.1656	1931846	38602
chr13	2.33944	49.2061	1483383	29353
chr14	1.9425	45.253	1278870	25480
chr15	2.05944	35.7096	1094740	22468
chr16	2.38	34.4719	924458	17667
chr17	3.80361	37.2727	935763	19203
chr18	1.4925	42.7427	1120797	21741
chr19	1.475	23.4642	524543	9540
chr20	1.25444	30.0479	802176	15743
chr21	1.145	25.1532	485244	9076
chr22	0.64	21.1147	380611	7713
Genome-Wide	2.51667	18.2166	767700	#N/A
