# Supplementary material for: THUNDER: A reference-free deconvolution method to infer cell type proportions from bulk Hi-C data
Source: PLoS Genet. 2022 Mar 8;18(3):e1010102. doi: 10.1371/journal.pgen.1010102 (PMC8932604; doi:10.1371/journal.pgen.1010102)
Supplement: S5 Table — (XLSX) [file pgen.1010102.s005.xlsx]

## Sheet: S5 Table
S5 Table. Computational Performance on 3 YRI Samples of 10Kb Resolution Hi-C Data.
Chr	Duration (h)	Memory (GB)	Bin-Pairs	Selected Bin-Pairs
chr1	4.70333	85.0649	2898116	57611
chr2	3.69472	96.6803	3211342	63152
chr3	4.47833	70.3439	2742971	54380
chr4	4.35083	73.0681	2653508	52331
chr5	4.04306	73.1054	2457251	48239
chr6	3.82722	54.577	2334790	46153
chr7	2.46889	52.1113	1972510	39288
chr8	2.30056	51.8523	1926609	38021
chr9	1.54917	43.9796	1443866	28720
chr10	3.16722	48.5156	1681822	33231
chr11	3.65889	51.4817	1727598	34530
chr12	3.61556	51.6898	1752414	35044
chr13	2.49639	37.5938	1364537	26453
chr14	1.26306	41.1766	1170924	23367
chr15	0.980278	31.0101	996396	20132
chr16	1.52972	29.2765	832338	16141
chr17	1.75611	29.5726	841985	17422
chr18	0.933333	32.2053	1025512	20399
chr19	0.850833	22.1183	468526	9114
chr20	0.899444	26.4302	730999	14688
chr21	0.684167	22.8171	441879	8468
chr22	0.314167	19.5421	339585	6887
Genome-Wide	0.661667	16.2132	693771	#N/A
