# Supplementary material for: THUNDER: A reference-free deconvolution method to infer cell type proportions from bulk Hi-C data
Source: PLoS Genet. 2022 Mar 8;18(3):e1010102. doi: 10.1371/journal.pgen.1010102 (PMC8932604; doi:10.1371/journal.pgen.1010102)
Supplement: S6 Table — (XLSX) [file pgen.1010102.s006.xlsx]

## Sheet: S6 Table
S6 Table. Computational Performance on 10 YRI Samples of 10Kb Resolution Hi-C Data.
Chr	Duration (h)	Memory (GB)	Bin-Pairs	Selected Bin-Pairs
chr1	12.6133	110.511	3538635	68709
chr2	15.4253	160.195	3903593	78890
chr3	20.3019	103.79	3306003	68256
chr4	17.4225	106.574	3201164	65000
chr5	11.0192	114.421	2967778	58602
chr6	9.75778	86.9252	2818330	56838
chr7	12.8736	93.4911	2426518	50105
chr8	11.7825	89.6207	2343805	46794
chr9	6.62778	73.6753	1761728	34939
chr10	11.4172	80.4282	2070850	41651
chr11	9.45139	85.087	2117742	42870
chr12	7.63806	84.5988	2129312	41521
chr13	12.0667	63.5253	1638718	31997
chr14	5.20278	62.0869	1431155	28821
chr15	6.2625	53.2869	1234104	24959
chr16	5.05278	47.5731	1060098	20798
chr17	3.65806	43.9287	1075081	21785
chr18	4.84222	53.9556	1245372	25415
chr19	3.61694	27.8633	616312	10771
chr20	4.65694	39.8781	900160	18390
chr21	3.81	28.0774	545011	10082
chr22	1.48	27.0675	440207	8700
Genome-Wide	4.12861	28.5655	855893	#N/A
